# Supplementary material for: Cancer-Stem-Cell Phenotype-Guided Discovery of a Microbiota-Inspired Synthetic Compound Targeting NPM1 for Leukemia
Source: JACS Au. 2024 Feb 9;4(5):1786–800. doi: 10.1021/jacsau.3c00682 (PMC11134387; doi:10.1021/jacsau.3c00682)
Supplement: Supplementary file 2 — au3c00682_si_002.xls [file au3c00682_si_002.xls]

## Sheet: Peptide View
		PEAKS 6 [2019-07-03 10:22]					PEAKS 8 [2019-07-03 10:44]
Peptide Sequence	Cover Map	M/Z	RT	-10logP	Z	MULTI-HIT	M/Z	RT	-10logP	Z	MULTI-HIT
NALALFVLPK	+ +	543.34	136.624	69.5	2	true	543.338	136.072	62.67	2	true
LLAC(+57.02)IASRPGQC(+57.02)GR	+ +	520.267	55.1684	38.46	3	false	520.267	54.2134	27.12	3	false
N(+.98)(+42.01)TGIIC(+57.02)TIGPASR	+ +	701.855	93.2309	54.74	2	true	701.856	92.5868	33.02	2	false
IGLDLPALNM(+15.99)QR	+ +	678.863	117.643	37.34	2	true	678.874	116.447	32.79	2	false
AVEVLPK	+ +	378.236	46.9402	37.64	2	false	378.235	45.6091	39.13	2	false
IVELVK	+ +	350.734	51.6138	30.98	2	true	350.733	50.7342	29.41	2	true
SIDNGIFVQLVQANSPASLVGLR	- +						800.107	173.665	51.44	3	false
GYISPYFINTSK	+ +	695.353	97.7578	75.81	2	true	695.355	97.0393	84.1	2	true
IGDEDVGR	+ +	430.709	19.9675	53.24	2	true	430.708	18.4138	55.5	2	true
GVPQIEVTFEIDVNGILR	+ +	667.043	174.024	28.64	3	false	667.036	174.121	54.51	3	true
Q(-17.03)QYESVAAK	- +						503.744	37.1568	51.65	2	false
FTPGTFTNQIQAAFREPR	+ +	694.352	122.328	27.98	3	false	694.356	121.435	46.91	3	true
LC(+57.02)ENIAGHLKDAQIFIQK	- +						525.28	101.702	82.16	4	false
VSAGEAVVNR	- +						501.276	29.0045	60.09	2	false
SGTSEFLNK	+ +	491.744	39.7189	71.61	2	true	491.744	38.3981	64.74	2	true
Q(-17.03)QILLSFK	- +						480.282	127.077	59.27	2	false
WQNNLLPSR	+ -	564.296	75.5503	48.97	2	true
TC(+57.02)LLIC(+57.02)YTTNAFPK	+ +	851.423	123.411	34.2	2	true	851.42	122.586	73.61	2	false
TKTDVLILPEEVEWIK	- +						638.352	138.965	55.08	3	false
ANIIFNTSLGAIFGVK	- +						832.978	168.588	29.51	2	false
SILTDNPTWIIDPIDGTTNFVHR	+ +	875.78	158.902	30.78	3	false	875.781	158.684	33.47	3	false
VVSEDFLQDVSASTK	- +						812.903	101.963	43.17	2	false
LC(+57.02)WFLDEAAAR	+ +	676.339	120.31	33.1	2	false	676.326	119.481	46.37	2	false
SGGLGGSHALLLLR	- +						450.931	96.6919	63.16	3	false
SEDC(+57.02)FILDHGKDGK	- +						405.935	48.3337	66.18	4	false
ADLINNLGTIAK	+ +	621.854	99.7571	80.25	2	true	621.853	98.9703	69.06	2	false
QNLQLC(+57.02)VQVASK	- +						694.357	76.5275	43.9	2	false
IVALFPK	+ +	394.257	85.9268	41.68	2	false	394.256	85.532	42.6	2	true
QQIQSIQQSIER	+ -	729.388	63.7381	32.21	2	false
Q(+.98)(+42.01)VQSLTC(+57.02)EVDALKGTNESLER	+ -	1210.59	119.713	50.83	2	true
LFGGNFAHQASVAR	+ +	492.254	69.585	33.26	3	false	492.252	68.9777	29.34	3	false
SLQALGEVIEAELR	- +						509.956	153.58	45.9	3	false
C(+57.02)HPGFEGSAC(+57.02)QC(+57.02)ER	- +						565.552	24.7895	82.52	3	false
YTILIK	+ +	375.741	70.4029	39.41	2	false	375.739	69.6482	43.37	2	true
VTHAVVTVPAYFNDAQR	+ +	629.997	89.8221	78.57	3	true	629.993	89.3478	98.57	3	true
TVTNAVVTVPAYFNDSQR	+ +	661.337	107.579	75.04	3	true	661.333	106.672	89	3	true
GPAVGIDLGTTYSC(+57.02)VGVFQHGK	+ +	755.046	116.096	67.63	3	false	755.045	115.078	68.66	3	false
S(+42.01)PLGEVAIRDIVQ(+.98)FVPFR	+ -	696.052	193.348	36.91	3	false
QLIVGVNK	+ +	435.773	53.3171	50.66	2	true	435.772	52.3113	52.72	2	true
KLGC(+57.02)EVLGVSVDSQFTHLAWINTPR	+ +	707.632	140.979	38.72	4	false	707.619	140.476	56.26	4	false
QVATALQNLQTK	+ +	657.863	64.6334	58.35	2	false	657.871	63.9971	50.47	2	false
SSELEQYLQR	- +						626.806	76.8508	44.54	2	false
TIVM(+15.99)GASFR	- +						499.262	59.5842	45.29	2	true
ILGLLDAYLK	+ +	559.845	143.591	52.04	2	true	559.84	142.845	58.01	2	true
VADSSPFALELLISDDC(+57.02)FVLDNGLC(+57.02)GK	+ +	985.808	190.979	51.63	3	false	985.814	191.23	56.73	3	false
V(+42.01)N(+.98)IIPIIAK	+ -	512.331	150.809	33.05	2	false
F(+42.01)DLGQ(+.98)DVIDFTGHALALYR	+ -	732.036	193.35	50.64	3	false
VKVNKDDIQK	- +						396.231	14.749	53.51	3	false
TGTLAFER	+ +	447.736	50.3547	53.9	2	false	447.737	49.4928	51.2	2	false
KVEAQLQELQVK	- +						471.606	64.6479	30.37	3	false
VGWLIQLFHK	+ +	414.245	139.21	54.86	3	false	414.243	138.849	72.67	3	true
FFADLLDYIK	- +						622.832	160.789	55.32	2	false
AKFENLC(+57.02)K	- +						505.259	26.4297	53.05	2	false
QLIC(+57.02)DPSYIPDR	- +						738.862	83.8616	49.98	2	false
NLQEVLGEEK	- +						579.799	66.9525	33.49	2	false
VVVHPLVLLSVVDHFNR	- +						486.541	146.577	71.43	4	false
APNVVVTR	+ +	428.256	34.5537	77.75	2	true	428.253	33.2114	72.95	2	true
DAISGIGTDEK	+ +	553.274	45.7377	49.03	2	true	553.272	44.4331	53.01	2	false
GKFNTSDVSAIEK	- +						465.91	50.8137	64.65	3	false
LNAIYQNNLTK	+ +	646.346	64.0228	42.8	2	false	431.233	63.2507	54.02	3	false
GGYTLVSGYPK	+ -	571.297	69.5917	31.02	2	false
INQLC(+57.02)SQTK	+ +	546.277	20.6391	47.06	2	false	546.275	19.0998	43.5	2	false
TAAAVAAQSGILDR	+ +	672.363	67.5879	62.25	2	false	672.365	66.7156	70.01	2	false
IIVEKPFGR	+ +	353.551	60.4417	42.71	3	true	353.548	59.5725	38.52	3	false
AHDGGIYAISWSPDSTHLLSASGDK	- +						647.059	112.754	67.33	4	false
KAPDFVFYAPR	- +						655.846	89.2755	70.4	2	false
ARSEQFINLR	- +						411.891	59.7562	29.33	3	false
IHLELR	+ +	390.739	53.602	35.95	2	false	390.738	52.5587	37.64	2	true
NLQEAEEWYK	+ +	655.307	74.2757	48.78	2	false	655.303	73.4659	60.23	2	true
NLLSFLR	- +						431.758	122.493	47.18	2	false
LTLSALIDGK	+ +	515.812	119.619	63.39	2	true	515.809	118.71	63.44	2	true
AEISELPSIVQDLAN(+.98)GNITWADVEAR	- +						938.15	172.261	35.4	3	false
TYIPPKGETK	+ +	378.546	19.9895	50.21	3	true	378.544	19.4394	64.86	3	true
LQAVTDDHIR	- +						389.874	37.56	47.36	3	false
ALLVEVQLLESK	- +						671.404	129.122	37.88	2	false
ATILDLSC(+57.02)NK	- +						567.793	74.585	54.5	2	false
VDC(+57.02)TAHSDVC(+57.02)SAQGVR	+ +	587.923	29.2514	78.44	3	false	587.924	27.831	89.91	3	false
LSVLLLEK	- +						457.801	103.747	33.22	2	false
TIDDLKNQILNLTTDNANILLQIDNAR	+ +	1018.21	178.19	86.97	3	true	1018.21	178.275	63.01	3	true
GDYPLEAVR	+ +	510.263	63.9365	58.84	2	false	510.264	63.2987	48.78	2	false
LTEQAVQAINK	- +						607.837	49.4308	37.25	2	false
LELQGPR	+ +	406.728	43.6663	33.57	2	false	406.732	42.6192	46.35	2	false
Q(+.98)(+42.01)NQIAVDEIR	+ +	614.815	74.4161	57.93	2	true	614.812	73.6742	51.66	2	false
ELTTEIDNNIEQISSYK	+ -	666.328	113.88	58.85	3	false
VDTDGN(+.98)GYISFNELNDLFK	+ +	721.338	162.693	70.06	3	false	721.334	162.551	59.97	3	true
LAALPENPPAIDWAYYK	- +						966.507	131.503	48.28	2	true
NGDLDEVKDYVAKGEDVNR	- +						534.765	81.1267	42.95	4	false
ALIEILATR	+ +	500.313	108.758	71.86	2	true	500.311	107.923	68.82	2	true
VALSPAGVQNLVK	+ +	648.389	100.249	37.62	2	false	648.382	99.774	40.31	2	true
GAGPGC(+57.02)YLAGSLTLSK	- +						776.396	100.617	32.04	2	false
LLEGEEC(+57.02)R	+ -	503.235	27.967	59.06	2	false
TSDQIHFFFAK	+ -	447.56	100.344	61.2	3	false
SYELPDGQVITIGN(+.98)ER	+ +	896.443	113.615	79.22	2	true	896.436	112.973	82.66	2	false
VLEDSDLK	+ -	459.741	36.9155	43.68	2	false
AGALQC(+57.02)SPSDAYTKK	+ +	532.923	36.4967	43.19	3	false	532.926	34.9975	65.39	3	false
A(+42.01)N(+.98)TFVAELK	- +						518.273	107.546	29.97	2	false
LLVSNLDFGVSDADIQELFAEFGTLKK	- +						990.506	192.637	69.75	3	false
RLYEEEIR	- +						554.293	36.9159	33.91	2	false
FYAFGR	+ +	380.695	62.6272	42.7	2	true	380.691	61.7303	53.16	2	true
LFQVEYAIEAIK	- +						712.384	133.508	49.44	2	false
GSLAADKVVEEIRR	- +						386.47	70.9384	56.97	4	false
IC(+57.02)DDELILIK	+ +	616.333	106.679	65.18	2	true	616.335	105.817	72.4	2	false
ALC(+57.02)DVGTAISC(+57.02)SR	+ +	705.33	65.2887	51	2	false	705.327	64.4561	65.92	2	false
VLYPNDNFFEGK	- +						721.849	99.1973	42.62	2	false
NRVPDSC(+57.02)C(+57.02)INVTVGC(+57.02)GINFNEK	+ -	851.712	99.1235	55.57	3	false
ITEFC(+57.02)HR	+ +	481.729	22.3254	39.25	2	false	481.729	20.764	46.61	2	false
NPN(+.98)GPYPYTLK	- +						632.808	64.2413	38.58	2	false
AGISFIIK	- +						424.764	99.2855	41.31	2	false
DLSLEEIQK	+ -	537.789	77.38	48.08	2	false
DLVIVAANLQK	- +						592.359	97.8528	42.87	2	false
GRQAGVC(+57.02)FGDSGSPLVC(+57.02)NGLIHGIASFVR	+ +	758.626	147.586	94.69	4	false	758.629	147.089	90.28	4	true
TLQQQTFK	- +						497.269	30.5676	29.94	2	false
KDLQNFLKK	+ +	567.335	46.4595	50.87	2	false	378.559	45.355	50.03	3	true
LGVSLVLSAR	+ +	507.81	101.802	41.17	2	false	507.813	100.951	59.48	2	true
RSPPIPLAK	- +						489.808	47.5287	30.5	2	false
SQVVAGTNYFIK	- +						663.848	83.5424	43.68	2	false
V(+42.01)VLGAHN(+.98)LSR	- +						554.811	72.4954	27.92	2	false
LRDADVQFLASVLPPDTDPAFFEHLR	- +						743.133	164.243	33.16	4	false
RFELYFQGPSSNKPR	- +						457.24	76.7277	44.97	4	false
ASITPGTILIILTGR	- +						509.318	181.424	44.64	3	false
EHVIEALRR	+ -	374.883	34.9711	36.26	3	false
LPLTYPAPNGDPILQLLEGR	- +						726.392	180.632	37.79	3	false
QVYEEEYGSSLEDDVVGDTSGYYQR	- +						963.424	109.245	67.75	3	false
IIDTPQFQR	+ +	559.308	65.0739	32.5	2	false	559.301	64.1338	49.44	2	true
LQSIGTENTEENRR	+ +	549.605	29.1454	55.07	3	false	549.607	27.9763	51.29	3	true
SNYLLNTTIAGVEEADVVLLVGTNPR	- +						920.168	188.794	27.74	3	false
LVPGGGATEIELAK	- +						677.881	81.2771	58.94	2	true
FSSSSGYGGGSSR	+ -	618.268	18.4936	69.92	2	true
AGFAGDQIPK	+ +	502.263	54.1162	30.15	2	false	502.262	53.2931	31.2	2	false
GGC(+57.02)ASGLYPDAFAPVAQFVNWIDSIIQR	+ +	1018.17	199.891	103.37	3	true	1018.17	193.156	71.84	3	true
SEEENLFEIITADEVHYFLQAATPK	- +						965.478	193.443	38.37	3	false
ASEKLDYITYLSIFDQLFDIPKER	+ -	726.881	191.403	33.13	4	false
YIELFR	+ -	420.734	84.1589	37.97	2	false
WGDEHIPGSPYR	+ +	471.887	65.5557	37.95	3	false	471.888	64.9837	49.83	3	false
QQPGPSEHIER	+ -	426.546	21.4689	51.22	3	false
YC(+57.02)NNATNLK	- +						549.253	19.4594	46.29	2	false
INYVFR	+ -	406.223	63.1497	33.12	2	false
LSGSNPYTTVTPQIINSK	+ +	640.667	93.3005	69.47	3	false	960.507	92.7769	49.96	2	false
DGLGFC(+57.02)ALIHR	+ +	420.218	104.248	68.76	3	true	420.216	103.391	72.04	3	true
ILGQQVPYATK	- +						609.34	65.2052	68.11	2	false
Q(-17.03)LFHPEQLITGKEDAANNYAR	+ +	800.062	112.851	85.22	3	true	800.061	112.245	89.93	3	true
IFTPLLHQIELEKPKPIPYIYGSR	- +						571.328	133.256	27.42	5	false
FFTPAIR	- +						426.243	79.8311	56.77	2	false
VVLIGDSGVGK	+ +	522.303	68.0926	35.96	2	false	522.305	67.3765	35.77	2	false
YQLDPTASISAK	- +						647.332	73.0731	70.29	2	true
ELIEQLR	+ -	450.758	64.2572	30.5	2	false
INFYC(+57.02)PGSALGR	- +						677.834	92.808	42.39	2	false
VVLGAHN(+.98)LSR	+ -	356.206	50.2736	45.4	3	false
ISNIVHISNLVRPFTLGQLK	- +						563.082	136.619	42.91	4	false
TIIQNPTDQQK	+ +	643.333	42.4708	38.43	2	false	643.345	41.1361	53.66	2	false
AEDAVEAIR	- +						487.252	39.7601	33.85	2	false
LAHLGVQVKGEDEEENNLEVR	+ +	595.303	73.1055	52.97	4	false	595.296	72.7154	73.87	4	true
ELASQPDVDGFLVGGASLKPEFVDIINAK	+ +	1010.53	164	57.28	3	false	1010.53	163.972	64.07	3	true
WRVENQENVSNLVIEDTELK	+ +	805.75	112.466	78.18	3	false	805.745	111.545	101.59	3	false
QIVLTGILEQVVNC(+57.02)R	+ +	581.324	159.604	56.57	3	true	581.333	159.493	53.6	3	true
LALETTVLVESYTLPDGR	+ +	989.027	137.541	50.24	2	true	659.686	137.098	75.29	3	true
DLQNVNITLR	+ +	593.331	87.1244	54.88	2	false	593.327	86.306	51.11	2	false
AENGKLVINGN(+.98)PITIFQERDPSK	+ -	636.089	111.798	62.37	4	false
IDVSIEAASGGK	- +						573.801	62.979	59.29	2	false
RFSFSGNTLVSSSADPEGHFETPIWIER	- +						792.392	133.515	34.46	4	false
AFAVVASALGIPSLLPFLK	+ -	638.718	194.061	71.4	3	false
IINDLLQSLR	+ +	592.854	117.451	57.48	2	true	592.852	116.44	53.95	2	false
GFGTDEQAIVDVVANR	- +						845.921	115.731	72.17	2	false
VVSPWNSEDAK	+ -	616.307	54.5165	36.36	2	false
LQLLEDDKENR	+ +	458.24	53.3921	49.29	3	false	458.241	52.3835	51.14	3	false
DNTILR	+ +	366.207	30.6016	35.16	2	false	366.204	29.2667	30.9	2	false
TLVNPANVTFK	+ +	602.333	88.5604	45.62	2	false	602.334	87.8499	56.32	2	true
VTVLFAGQHIAK	- +						642.37	75.6004	69.56	2	true
SVAGGFVYTYK	+ -	596.306	75.5569	34.05	2	false
IGNFSTDIK	+ +	497.764	62.5731	49.43	2	true	497.761	61.8903	56.14	2	true
LVEGILHAPDAGWGNLVYVVNYPK	- +						875.471	155.637	30.04	3	false
QDAQILYK	+ +	489.763	44.6751	34.52	2	false	489.767	43.3612	48.44	2	true
LISQIVSSITASLR	+ +	744.442	159.146	90.25	2	true	744.441	158.969	90.15	2	true
LTDDHVQFLIYQILR	- +						625.341	160.648	71.76	3	true
FDREVDIGIPDATGR	+ +	554.288	86.436	36.25	3	false	554.281	85.7229	47.91	3	false
KTEPATGFIDGDLIESFLDISRPK	- +						883.804	170.612	40.2	3	false
EVVADSVWVDVK	+ -	673.352	98.941	37.19	2	false
FVIKPIDKK	+ +	363.235	46.0791	49.55	3	false	363.233	44.9202	42.75	3	true
GLLEFEHQR	- +						376.865	63.9754	53.14	3	true
SLLDAC(+57.02)ESR	+ -	525.747	48.1618	43.34	2	false
GPGTSFEFALAIVEALN(+.98)GK	+ -	641.328	190.781	41.09	3	false
GLAGAVSELLR	+ -	543.321	119.515	43.48	2	false
TATESFASDPILYRPVAVALDTKGPEIR	+ +	755.155	134.1	61.94	4	true	755.152	133.268	88.2	4	true
LIIVEGC(+57.02)QR	- +						544.302	58.5457	45.41	2	false
NADPILISLK	- +						542.32	115.064	49.6	2	false
NLSVEDAAR	+ +	487.747	39.7841	58.43	2	true	487.746	38.5047	52.37	2	true
VLPSITTEILK	+ +	607.374	117.526	43.25	2	false	607.369	116.805	30.94	2	false
VNAELQAR	+ -	450.742	25.8646	38.27	2	false
YSLVLELSDSGAFRR	- +						571.636	116.543	45.71	3	false
YSNVIFLEVDVDDC(+57.02)QDVASEC(+57.02)EVK	- +						945.093	133.59	27.85	3	false
TVTAM(+15.99)DVVYALKR	+ +	494.936	91.9409	59.41	3	true	494.937	91.0047	69.77	3	true
SQVFSTAADGQTQVEIK	+ +	904.953	77.2152	65.71	2	false	603.634	76.7032	86.41	3	true
TVTIVVR	- +						394.254	52.1981	44.56	2	false
IDASKNEEDEGHSNSSPR	- +						493.72	10.1976	46.53	4	false
YFQFQEEGKEGENR	+ +	587.601	54.3329	70.47	3	false	587.602	53.6219	79.52	3	true
SLADELALVDVLEDK	+ +	815.434	161.545	60.46	2	true	815.432	161.299	57.35	2	true
VLSPADKTNVK	+ +	391.228	27.202	54.32	3	true	586.334	25.6834	57.08	2	true
AGGVFTPGAAFSK	- +						605.316	80.9805	48.14	2	false
DYLLC(+57.02)DYNR	+ +	616.287	75.3084	34.78	2	false	616.267	74.6874	56.57	2	false
YELTGKFER	+ -	381.534	51.6188	59.19	3	false
LAALTAGDRVPWAR	- +						499.613	92.2138	40.76	3	false
GIHPTIISESFQK	- +						486.261	77.3079	47.98	3	false
VANVELYYR	+ +	563.789	69.7357	49.92	2	false	563.794	68.9454	54.04	2	false
NIEEHASSDVER	+ +	462.552	23.8302	47.73	3	false	462.55	22.0951	58.71	3	true
SNYFLK	+ +	386.204	52.2082	46.08	2	false	386.204	51.3716	46.72	2	false
LKPGAPLRPK	+ +	359.572	27.5163	29.15	3	false	359.567	26.1255	38.35	3	false
VAVPVLVR	- +						426.784	94.4107	29.25	2	false
SDPLC(+57.02)VLLQ(+.98)DVGGGSWAELGR	+ -	744.033	187.366	58.23	3	false
TLQLEYR	+ +	461.754	59.5935	29.74	2	false	461.749	58.5714	44.81	2	false
YGGELVPHFPAR	- +						448.231	83.6282	33.4	3	false
GFDQTINLILDESHER	- +						629.64	131.098	55.88	3	false
GKIPDVPGFSWVTPC(+57.02)ISAK	- +						687.029	133.333	31.49	3	false
EAHQLFLEPEVLDPESVELK	- +						774.731	137.027	67.19	3	false
LNIISNLDC(+57.02)VNEVIGIR	- +						648.018	156.088	72.62	3	false
I(+42.01)AN(+.98)VFTNAFR	+ +	598.315	162.938	38.74	2	true	598.313	162.617	39.64	2	true
TFEDITR	- +						441.223	43.8494	41.32	2	true
NLALGGGLLLLLAESR	- +						805.482	184.982	40.36	2	false
RVLDELTLTK	+ -	396.572	75.0057	66.17	3	false
KVEEVVYDLSIR	- +						483.935	90.0974	57.48	3	false
SEVATLTAAGK	- +						524.281	42.665	48.13	2	false
YLLQYQEPIPC(+57.02)EQLVTALC(+57.02)DIK	- +						898.793	165.621	71.53	3	true
LYQTDPSGTYHAWK	- +						556.268	59.9845	58.48	3	false
FSLVGIGGQDLNEGNR	+ +	838.423	107.371	86.84	2	true	838.421	106.503	92.35	2	true
YHVPVVVVPEGSASDTHEQAILR	+ +	626.577	99.3615	81.84	4	false	626.578	98.4625	90.7	4	false
IQVLQQQADDAEERAER	+ +	667.002	61.3029	65.13	3	true	666.995	60.7359	69.39	3	true
LAATNALLNSLEFTK	+ +	803.442	135.78	62.12	2	false	803.448	135.3	57.72	2	true
LQVELDNVTGLLSQSDSK	+ +	649.344	132.239	87.59	3	true	973.505	131.722	89.06	2	true
VNVDEVGGEALGR	+ +	657.834	69.671	91.59	2	true	657.833	68.8781	96.68	2	true
IKVPVDWNR	+ +	376.219	74.581	69.19	3	true	376.214	74.2046	83.45	3	true
GVLFASGQNLAR	+ -	616.837	81.2337	61.13	2	false
KGVNLPGAAVDLPAVSEK	+ +	882.982	100.016	30.49	2	false	588.995	99.2184	77.5	3	false
QIGIFSAR	+ -	446.255	73.8392	35.07	2	false
HIAEEADRKYEEVAR	+ +	454.729	37.4739	54.05	4	false	454.731	36.1207	75.57	4	true
TLGDFAAEYAK	- +						593.291	81.4592	39.16	2	false
AVEVHVLLLDDLLLLLQR	+ +	691.417	195.429	50.28	3	false	691.412	195.515	48.99	3	false
GESPVDYDGGR	+ +	576.253	34.3501	51.88	2	false	576.254	32.8737	27.42	2	false
LFEGNALLR	+ -	516.797	89.9125	47.81	2	false
NC(+57.02)IDITGVR	- +						524.27	60.0885	40.3	2	true
RPLPLTFSDTLQFR	- +						564.314	122.253	87.14	3	false
IANVFTNAFR	+ +	576.811	102.481	75.63	2	true	576.809	101.989	77.41	2	true
IAQSDYIPTQQDVLR	- +						873.952	89.209	79.24	2	false
LQISTNLQR	- +						536.806	62.5044	29.05	2	false
A(+42.01)VSSAIAQ(+.98)LLGEVAQGNENYAGIAAR	+ +	872.785	194.973	68.92	3	false	872.779	195.055	60.19	3	false
YKPESEELTAER	+ +	484.569	37.1223	70.12	3	true	484.57	36.124	72.85	3	true
SKELTTEIDN(+.98)NIEQISSYK	+ -	738.371	88.7465	46.38	3	false
LC(+57.02)YVGYNIEQEQK	+ +	822.391	76.4326	50.95	2	false	822.392	75.9211	58.22	2	false
GVVQELQQAISK	+ +	650.368	112.013	52.32	2	false	650.364	111.502	45.48	2	false
SC(+57.02)AEWVSLSK	- +						583.777	70.5974	50.92	2	false
YYIAASYVK	+ -	539.279	68.7067	39.88	2	false
GILLFGPPGTGK	+ -	578.844	114.478	45.03	2	false
Y(+42.01)GKDATN(+.98)VGDEGGFAPNILENKEGLELLK	+ -	1045.52	139.34	35.14	3	false
Q(+.98)(+42.01)AGVC(+57.02)FGDSGSPLVC(+57.02)N(+.98)GLIHGIASFVR	+ -	954.796	159.195	45.34	3	false
SDVEAIFSK	+ +	498.256	73.6936	66.27	2	true	498.255	72.9569	67.12	2	false
DLC(+57.02)GC(+57.02)YSVSSVLPGC(+57.02)AEPWNHGK	+ +	865.057	115.613	28.66	3	false	865.048	114.69	84.01	3	false
ETPFELIEALLK	+ -	701.896	194.646	46.94	2	false
TWTVVDAK	+ +	460.251	57.9916	32.87	2	true	460.245	57.3436	39.05	2	false
VVDLLAPYAK	+ +	544.82	99.3891	65.7	2	true	544.819	98.6054	80.99	2	true
ALDC(+57.02)SEVTVR	+ +	575.281	48.0951	49.79	2	false	575.277	46.9939	52.23	2	false
QGWAC(+57.02)C(+57.02)PYR	- +						599.251	49.4291	58.23	2	false
LGTLSALDILIK	+ +	628.893	151.849	55.32	2	false	628.895	151.548	53.07	2	false
DYLPLVLGPTAM(+15.99)RK	+ +	530.63	107.388	53.47	3	false	530.626	106.522	45.95	3	false
LEGVLAEVAQHYQDTLIR	- +						685.703	137.924	72.62	3	false
ATAENEFVALKK	- +						440.905	55.9823	47.04	3	false
SEIDLFNIRK	+ +	412.231	93.7446	62.18	3	false	412.23	93.0067	58.53	3	true
FLEQQNK	- +						453.737	19.2712	37.3	2	false
DYYFALAHTVR	+ +	678.336	93.2658	32.75	2	false	452.564	92.4657	56.12	3	false
AFTGFIVEADTPGIQIGR	- +						946.497	135.699	34.15	2	false
RPELGVTLTK	+ +	371.892	58.0107	65.86	3	true	371.892	57.0877	75.11	3	true
GTITVSAQELK	+ +	573.818	64.2722	36.01	2	false	573.816	63.3713	46.43	2	false
LVIDQIDNGFFSPK	+ +	796.921	131.501	58.38	2	false	796.923	130.648	63.21	2	false
VTLTSEEEAR	+ +	567.786	35.6871	63.81	2	true	567.782	34.5695	62.96	2	false
YPALHKPENQDIDWGALEGETR	- +						635.558	95.2449	65.95	4	false
N(+.98)(+42.01)YSPYYNTIDDLKDQIVDLTVGNNK	+ -	982.477	177.758	49	3	false
DGLGGLPDIVR	+ -	556.299	109.351	50.34	2	false
GNVQVVIPFLTESYSSSQDPPEK	+ +	841.089	144.965	38.83	3	false	841.088	144.704	37.53	3	false
AGILTTLNAR	+ +	515.305	79.5715	47.22	2	false	515.302	79.2565	29.82	2	false
SYC(+57.02)AEIAHNVSSK	- +						489.237	42.9133	62.69	3	false
LPNLTHLNLSGNK	- +						474.26	89.1192	70.44	3	false
YLYEIAR	+ +	464.249	66.2292	65.47	2	true	464.247	64.3024	62.8	2	true
IENC(+57.02)NYAVELGK	- +						705.331	66.072	49.72	2	false
QFPFLASIQNQGR	+ +	753.397	121.543	70.23	2	true	753.395	120.605	78.46	2	true
T(+42.01)HN(+.98)LEPYFESFINNLR	+ -	679.665	168.418	84.97	3	true
GDLGIEIPAEK	+ +	571.307	87.6524	73.98	2	true	571.306	86.7312	86.27	2	true
QAFPNTNR	+ +	474.235	25.3931	38.7	2	false	474.238	23.8473	47.23	2	false
GQFSTDELVAEVEKR	+ -	569.96	101.151	68.9	3	false
GFQSLLSEVNR	+ +	625.329	106.398	47.98	2	false	625.319	105.522	28.8	2	false
NQALFPAC(+57.02)VLK	- +						630.838	105.994	31.03	2	true
TLYGRPNWDNEFK	- +						547.267	78.622	34.37	3	false
LADFGVSAK	- +						454.252	56.5622	30.27	2	false
ASFSQPLFQAVAAIC(+57.02)R	- +						589.307	147.232	44.64	3	true
LVNAN(+.98)GEAVYC(+57.02)K	+ +	669.817	47.4906	80.43	2	true	669.819	45.8066	71.6	2	true
LLVSASQDGK	+ +	509.279	38.1411	48.75	2	true	509.28	36.8751	59.57	2	false
ILQDGGLQVVEK	+ -	649.878	75.8748	57.2	2	false
TVESITDIR	- +						517.277	61.1281	61.8	2	false
LVVQIDNAK	- +						500.294	58.1114	53.92	2	true
KALAAAGYDVEK	+ -	618.327	39.8986	36.47	2	false
KIQVLQQQADDAEERAER	- +						532.522	54.4366	76.33	4	true
N(+.98)SLDC(+57.02)EIVSAK	+ +	618.791	68.6367	56.23	2	false	618.791	67.8148	58.94	2	false
NNTQVLINC(+57.02)R	+ +	616.309	46.7804	50.11	2	false	616.312	45.8407	54.97	2	true
DLAAFDKSHDQAVR	- +						524.931	47.7118	58.45	3	false
ELAEDGYSGVEVR	+ +	712.338	63.3109	58.12	2	false	712.34	62.6922	61.45	2	true
ISISTSGGSFR	+ -	556.286	64.4142	48.68	2	true
GQVVSLIR	- +						436.269	66.522	36.65	2	false
VLPEFDTPGHTLSWGK	- +						595.31	107.269	48.24	3	false
VEGTEPTTAFNLFVGNLNFNK	+ +	771.385	161.188	72.1	3	true	771.387	161.084	93.99	3	true
LQAEAQQLR	+ +	528.793	34.7736	51.34	2	false	528.789	33.5806	51.16	2	false
IC(+57.02)SWNVDGLR	+ +	610.3	84.2801	52.74	2	false	610.292	83.9244	59.27	2	true
DLAAFDK	+ +	390.2	52.139	44.6	2	false	390.2	51.0178	44.98	2	false
SFFTDDDKQDHLSWEWNLSIK	- +						871.077	137.792	32.29	3	true
IEEQLTLEK	+ +	551.8	61.0246	48.1	2	false	551.8	60.0934	53.36	2	true
LTVVDTPGYGDAINC(+57.02)R	+ +	875.92	85.3051	33.64	2	false	875.93	84.5089	59.33	2	false
Y(+42.01)C(+57.02)GQ(+.98)LQM(+15.99)IQEQISNLEAQITDVR	+ -	932.79	193.679	57.93	3	true
RAEDGSVIDYELIDQDAR	- +						688.999	93.8542	93.24	3	false
DLLIAYYDVDYEK	- +						810.402	123.915	35.04	2	false
NIQVDEANLLTWQGLIVPDNPPYDK	- +						951.49	166.049	33.36	3	true
LFAYPDTHR	+ +	560.288	53.0836	42.42	2	false	560.283	52.1444	39.97	2	true
NMAEQIIQEIYSQIQSK	- +						675.011	187.32	50.33	3	false
HRDYETATLSDIK	- +						516.927	49.182	68.56	3	false
S(+42.01)ELDQLRQEAEQLK	+ +	864.945	119.461	53.74	2	false	864.939	118.339	64.6	2	true
C(+57.02)ESAPGC(+57.02)GVWQRPVIDNPNYK	+ +	816.38	84.4304	64.96	3	false	816.377	83.7227	35.7	3	false
LREC(+57.02)ELSPGVNR	- +						477.243	41.6904	38.53	3	false
NNQFQALLQYADPVSAQHAK	+ +	748.379	126.88	47.13	3	false	748.374	126.017	47	3	false
SSALQWLTPEQTSGK	- +						816.923	101.999	31.52	2	false
FQLHDC(+57.02)TQVEK	+ -	468.891	45.62	58.01	3	false
DAGYEFDIC(+57.02)FTSVQK	+ +	890.403	121.078	42.61	2	false	890.399	120.251	66.22	2	true
GFAFVTFDDHDSVDKIVIQK	+ +	571.042	124.362	35.83	4	false	571.042	123.357	50.11	4	true
EIQTAVR	- +						408.726	21.2422	27.46	2	false
IQLWDTAGQER	+ +	658.835	82.0464	69.15	2	true	658.828	77.8128	60.43	2	true
GYGFGLIK	- +						427.74	91.2447	59.89	2	true
DNTIIR	- +						366.204	29.2667	30.9	2	false
TENLNDDEKLNN(+.98)AK	- +						540.259	30.4958	32.1	3	false
D(+42.01)LQ(+.98)NFLKK	+ +	524.793	90.9197	31.68	2	false	524.791	90.2778	36.62	2	false
FEIPYFTTSGIQVR	- +						553.287	142.446	40.05	3	false
DLFNAIATGK	+ +	525.283	99.1456	48.99	2	true	525.282	98.2809	60.91	2	true
LFIGGLSFETTDESLR	+ +	892.957	138.221	74.25	2	true	892.954	137.398	89.11	2	true
AQEGLRPGTLC(+57.02)TVAGWGR	+ +	643.664	92.9119	97.26	3	false	643.66	92.4086	104.62	3	true
ALPFWNEEIVPQIK	+ +	842.458	149.035	82.48	2	true	842.455	148.665	81.08	2	true
DLEKPFLLPVEAVYSVPGR	+ +	710.387	150.782	87.68	3	false	710.386	150.159	72.47	3	true
TVSKVDDFLANEAK	+ +	512.934	72.564	73.6	3	true	512.933	71.9549	79.27	3	true
NQVSQLLPEK	- +						578.317	67.2759	62.34	2	true
IQELEDLLAK	+ +	586.331	105.214	40.16	2	true	586.321	104.614	28.11	2	false
YVASYLLAALGGN(+.98)SSPSAK	+ -	624	137.702	45.23	3	false
FYGDEEKDK	+ +	377.504	16.4644	43.95	3	false	377.505	15.379	58.17	3	true
LC(+57.02)SALTLSGLVEVK	- +						745.413	127.623	28.5	2	false
LLDVDNR	- +						422.729	41.1532	45.01	2	false
LAPPLVTLLSAEPELQYVALR	- +						765.106	191.972	51.41	3	false
LTQLYEQAR	+ +	561.302	47.2016	46.52	2	true	561.299	46.3438	55.78	2	true
LTIGSNLSIR	+ +	537.318	88.8379	57.6	2	true	537.315	88.0213	40.7	2	true
QVTITGSAASISLAQYLINVR	- +						1103.12	160.807	31.79	2	false
IALETSLSK	+ +	481.28	64.625	31.89	2	false	481.272	63.8414	31.43	2	false
SC(+57.02)QTALVEILDVIVR	- +						572.653	190.67	58.23	3	false
LAVQKYEELFPAFSDSR	- +						667.34	124.377	27.89	3	false
ASIPFSVVGSNQLIEAK	- +						587.315	124.117	31.72	3	false
ALVDELEWEIAQVDPK	+ +	618.989	159.78	43.45	3	false	927.975	159.732	54.56	2	true
VAVFFGGLSIK	- +						569.338	129.801	46.03	2	false
LQQELDDLLVDLDHQR	+ +	650.664	134.741	63.52	3	false	650.667	134.583	83.06	3	true
ALVAYYQK	- +						478.263	49.7972	52.28	2	false
DAVVYPILVEFTR	- +						761.405	158.102	37.54	2	true
VYIASSSGSTAIK	+ +	642.338	50.3299	57.65	2	true	642.342	49.3938	67.61	2	true
VLDNYLTSPLPEEVDETSAEDEGVSQR	+ +	998.159	119.998	54.02	3	true	998.146	119.128	42.7	3	false
SVNESLNNLFITEEDYQALR	+ +	785.719	137.493	54.36	3	false	785.717	136.993	54.19	3	false
C(+57.02)IADLK	- +						360.192	34.3743	36.95	2	false
A(+42.01)QEFVNC(+57.02)K	- +						519.238	60.584	43.03	2	false
LPIPESQVITINPELPVEEAAEDYAK	- +						955.833	158.398	63.18	3	false
LSDFFK	- +						378.696	68.7856	29.53	2	false
IVLEDGTLHVTEGSGR	+ +	561.629	76.7433	57.32	3	true	561.625	76.1001	70.75	3	false
TAPYVVTGSVDQTVK	+ -	522.271	72.7407	37.47	3	false
Q(-17.03)VLIRPC(+57.02)SK	+ +	542.297	62.0304	44.72	2	false	542.301	61.1641	29.87	2	false
IELGDVTPHNIK	- +						445.907	73.5606	48.6	3	false
Q(-17.03)LVHELDEAEYR	- +						742.855	90.4696	83.72	2	true
LLGNVLVC(+57.02)VLAHHFGK	+ +	445.004	146.237	92.19	4	true	445.004	146.47	97.63	4	true
LTAEVENAK	- +						487.756	25.9677	33.39	2	false
SKELTTEIDNNIEQISSYK	+ +	738.04	104.652	49.57	3	false	738.034	103.733	61.65	3	false
KPLVIIAEDVDGEALSTLVLNR	+ +	789.116	155.101	74.69	3	true	789.118	154.605	98.72	3	true
ITDSAGHILYSK	+ -	435.564	50.1788	58.37	3	false
GDYDAFFEAR	- +						595.754	88.633	65.54	2	false
VITISDYSEC(+57.02)K	+ +	657.812	63.7348	55.82	2	true	657.816	63.1997	77.61	2	true
HQPQEFPTYVEPTNDEIC(+57.02)EAFR	- +						903.063	112.519	61.13	3	false
LGSTVFVANLDYK	+ +	713.88	106.083	66.03	2	true	713.879	105.06	74.37	2	true
TFPVLLR	- +						423.262	99.3219	52.22	2	false
DGDRFWWENEGVFSM(+15.99)QQR	+ +	768.343	121.579	66.6	3	true	768.343	120.643	53.32	3	true
ALPLALVLHELGAGR	- +						510.641	159.744	56.14	3	false
LLDVDNRVVLPIEAPIR	+ +	644.715	134.163	68.96	3	true	644.716	133.395	63.96	3	false
LWAYLTINQLLAER	+ +	852.475	166.133	44.44	2	true	568.65	166.099	68.51	3	false
LASQANIAQVLAELKEYATEVDVDFVRK	+ -	780.922	191.429	32.64	4	false
LYDLNHNEIGELIR	+ -	566.965	108.9	57.68	3	false
QINDIQLSR	- +						543.799	54.8659	30.74	2	false
Q(-17.03)NQIAVDEIR	+ +	584.799	78.6487	67.6	2	false	584.798	78.0565	65.15	2	true
LLLSSETPIEGK	+ +	643.86	83.2499	56.51	2	false	643.866	82.7478	57.64	2	false
LLC(+57.02)GLLAER	+ +	522.797	95.8726	63.08	2	true	522.796	94.9203	59.67	2	true
SLADFEK	- +						405.208	48.0184	30.47	2	false
NVAGVPGDSGR	+ -	514.757	27.7508	49.62	2	false
Q(+.98)(+42.01)ISNLQQSISDAEQRGENALKDAK	+ -	896.117	130.673	45.39	3	false
C(+57.02)TVQTEIR	- +						503.748	30.9272	29.07	2	false
FFLSSGLIDKVDNFK	- +						577.303	132.963	56.33	3	true
SLEDVVR	- +						409.221	50.3843	29.87	2	false
IADDKYNDTFWKEFGTNIK	- +						577.038	109.409	49.37	4	false
LTFDTTFSPNTGK	- +						714.853	89.6951	49.04	2	false
A(+42.01)Q(+.98)PVQVAEGSEPDGFWEALGGK	+ +	772.371	147.096	28.99	3	false	772.366	146.524	38.18	3	false
Q(-17.03)LYLER	- +						402.714	78.1508	35.23	2	false
HLEINPDHPIVETLR	+ +	594.99	87.4884	58.89	3	false	594.984	86.6649	84.94	3	false
EAGTLAYYEIC(+57.02)DFLR	+ +	607.631	150.097	49.03	3	false	607.622	149.799	56.91	3	false
IQLVEEELDR	+ +	622.334	82.6683	43.93	2	false	622.327	82.261	61.62	2	false
NQWIDNVEK	+ +	573.284	60.9213	42.1	2	false	573.279	60.1001	36.13	2	false
IITLAGPTNAIFK	+ -	679.902	122.258	64.13	2	false
SQPERDWVLNEFR	+ +	559.279	97.4971	38.94	3	false	559.271	96.7394	66.42	3	false
AEAGVPAEFSIWTR	+ +	767.388	121.219	58.24	2	false	767.387	120.323	62.35	2	false
TPC(+57.02)EEILVK	+ +	544.786	60.7407	65.59	2	true	544.786	59.9143	66.87	2	true
LFEQVM(+15.99)R	+ +	469.741	49.5275	50.31	2	true	469.741	48.5063	48	2	true
LNEAAAGLNQAATELVQASR	+ +	676.354	118.82	88.52	3	true	676.353	117.906	83.7	3	false
KNSLISSLEEEVSILNR	- +						644.351	150.377	53.33	3	false
IEIEIK	+ -	372.73	65.7595	31.94	2	false
NLATTVTEEILEK	+ +	730.893	127.919	60.64	2	true	730.892	127.271	64.22	2	true
SLLVIPNTLAVNAAQDSTDLVAK	+ -	785.1	151.606	38.39	3	false
SIYGEKFEDENFILK	+ +	916.461	105.979	70.38	2	true	611.306	105.373	81.16	3	true
KFDTLWQLVEHYSYK	- +						653.001	140.546	32.62	3	false
N(+.98)(+42.01)VQLTENEIR	+ -	629.818	72.9663	30.51	2	false
C(+57.02)GVPDLGR	- +						437.213	45.8307	27.6	2	false
AVLQEFGR	+ +	460.258	61.5639	30.86	2	false	460.253	60.793	39.74	2	false
GVDDLDFFIGDEAIEKPTYATK	+ +	815.397	135.332	49.54	3	false	815.395	134.536	70.13	3	false
WFTDTSIILFLNKK	+ -	575.989	153.046	52.54	3	false
YFDLGLPNRDQTDDQVTIDSALATQK	+ +	975.478	124.987	62.8	3	false	975.482	124.026	53.67	3	true
LGLGADVAQVTGALR	+ +	720.911	119.598	64.11	2	false	720.903	118.729	73.86	2	true
ALAPTWEQLALGLEHSETVK	- +						731.72	143.285	63.44	3	true
QLVDTTVELANK	- +						665.858	76.0628	32.88	2	false
AEEYEFLTPVEEAPK	+ +	584.616	107.39	74.56	3	true	876.419	106.61	82.4	2	true
SGVSLAALK	+ +	423.258	69.7613	64.04	2	true	423.256	68.8597	69.29	2	true
KDLYANTVLSGGTTM(+15.99)YPGIADR	- +						787.054	95.2599	54.64	3	false
KHPDASVNFSEFSK	+ +	531.592	61.3911	63.91	3	false	531.594	60.5504	84.9	3	true
EKLEATINELV	+ +	629.847	107.94	53.86	2	true	629.845	106.991	58.56	2	false
DAEAWFNEK	+ -	555.243	73.3132	67.8	2	false
N(+.98)(+42.01)VNIFK	+ -	389.218	79.8148	36.4	2	true
AIEAVAISPWK	- +						592.833	101.878	42.67	2	false
Q(-17.03)GLLEFVDITATNHTNEIQDYLQQLTGAR	- +						1091.22	193.978	63.42	3	false
VDFPQDQLTALTGR	+ +	780.906	113.887	62.6	2	false	780.903	113.008	75.03	2	true
VGDAIPAVEVFEGEPGNKVNLAELFK	+ +	914.821	165.53	56.41	3	true	914.816	165.445	69.12	3	true
VISELNGK	+ -	430.247	31.0344	34.7	2	false
TDLEKDIISDTSGDFRK	+ +	485.746	88.2969	65.62	4	false	647.324	87.49	89.29	3	true
LQETLSAADR	+ +	552.285	40.9341	36.19	2	false	552.284	39.5906	43.62	2	false
TFHFNTVEEVHSR	+ +	534.932	60.8884	42.11	3	false	534.924	60.1261	67.99	3	true
DAGVIAGLNVLR	+ +	599.353	117.381	69.32	2	true	599.348	116.697	79.47	2	true
SVDPDSPAEASGLR	+ -	700.832	52.4763	63.01	2	false
KIRAAQNISK	+ -	564.842	70.8341	32.32	2	false
GFGFVTFDDHDPVDK	+ +	565.922	107.037	71.45	3	true	565.922	106.413	72.88	3	true
TFEINPR	+ +	438.731	53.3563	60.35	2	true	438.731	52.4506	66.69	2	false
LLNDEDPVVVTK	+ -	671.362	75.528	32.35	2	false
YIANTVELR	+ +	539.797	63.1262	53.93	2	false	539.795	62.3953	53.84	2	false
NIILGGVK	+ +	407.265	66.3983	32.08	2	true	407.26	65.6558	31.83	2	true
LLVVTDPR	+ +	456.778	65.3805	57.94	2	true	456.776	64.6851	59.75	2	true
EIINVGHSFHVNFEDNDNR	+ -	564.768	97.5751	35.64	4	false
ANNTFYGLSAGVFTK	- +						795.402	115.185	33.07	2	false
DLLFQALGR	+ +	516.801	120.663	47.59	2	false	516.794	119.649	43.44	2	false
DKYPNLQVIGGNVVTAAQAK	- +						696.047	105.24	73.99	3	true
LGILTHLYR	- +						362.553	87.6529	53.39	3	false
ILDFGLAR	+ +	452.765	99.4574	55.97	2	true	452.766	98.635	49.43	2	true
SAYFAEK	+ +	408.198	29.0245	39.66	2	false	408.199	27.821	40.33	2	false
LTAASVGVQGSGWGWLGFNK	+ +	679.023	142.699	50.4	3	true	679.016	142.526	64.41	3	true
A(+42.01)LPGQ(+.98)LKPFETLLSQNQGGK	- +						723.725	148.909	52.24	3	true
KLFIGGLSFETTDESLR	+ +	638.337	123.511	71.37	3	true	638.336	122.432	60.64	3	true
QSLETIC(+57.02)LLLAYK	- +						776.422	144.338	34.72	2	false
LADLIER	+ -	415.249	76.4143	34.99	2	false
YLAEVATGEK	+ +	540.777	45.736	47.4	2	false	540.778	44.5365	55.16	2	false
IKDIAWTEDSKR	+ +	366.199	45.3589	36.89	4	false	366.198	44.0885	50.88	4	false
FSDIQIR	+ +	439.74	59.8415	47.48	2	false	439.738	58.9275	39.86	2	false
S(+42.01)SFYVN(+.98)GLTLGGQK	+ -	757.372	117.137	28.54	2	false
ETIFSISK	+ -	462.752	76.5237	29.06	2	false
TDAIPGR	- +						365.197	19.0062	54.07	2	false
LRPLSYPQTDVFLIC(+57.02)FSLVSPASYENVR	+ +	1091.23	177.289	61.55	3	true	1091.23	177.3	58.82	3	true
NTNPNFVR	+ +	481.244	32.6351	44.94	2	true	481.244	31.2859	55.79	2	true
TLVTQNSGVEALIHAILR	+ -	645.705	171.725	79.46	3	false
STFDAHIYEGR	- +						432.544	56.199	48.07	3	false
Q(+.98)(+42.01)HVVSVEEALLATGQWK	+ -	646.678	139.358	59.13	3	false
FLALGDSGVGK	+ +	532.293	79.8881	55.4	2	false	532.291	79.3664	35.02	2	false
NSGVISVK	+ +	402.233	32.0881	38.6	2	false	402.234	30.9498	48.35	2	true
IEKELEAVC(+57.02)QDVLSLLDNYLIK	+ +	869.134	194.147	66.03	3	false	869.132	194.192	77.91	3	false
DILC(+57.02)GAADEVLAVLK	- +						529.618	175.223	78.33	3	false
LRPLSYPQTDVFLVC(+57.02)FSVVSPSSFENVK	- +						1072.54	169.927	33.06	3	false
DLGTESQIFISR	+ +	683.354	96.2359	66.36	2	true	683.349	95.6129	76.17	2	true
I(+42.01)LEAHQN(+.98)VAQLSLAEAQLR	+ -	716.394	137.353	55.44	3	false
EHQISPGDFPSLR	- +						494.914	81.408	64.75	3	false
K(+42.01)VPQ(+.98)VSTPTLVEVSR	+ +	561.654	98.8978	79.77	3	true	561.649	98.032	83.69	3	true
ISSIQSIVPALEIANAHR	+ +	640.359	128.632	80.38	3	true	640.36	127.689	80.67	3	false
SC(+57.02)VIVLR	+ +	423.745	60.0591	55.99	2	false	423.743	59.2553	52.45	2	true
FIEIAAR	+ +	410.242	64.7169	40.3	2	false	410.238	63.6119	47.26	2	false
GLTSVINQK	+ +	480.276	54.8222	47.98	2	false	480.274	53.7915	60.03	2	true
IFHELTQTDK	+ -	411.214	43.5246	40.36	3	false
LHEWTKPENLDFIEVNVSLPR	+ +	634.84	132.697	53.65	4	false	634.835	132.107	64.78	4	false
GEAIEAILAALEVVSEPFR	- +						672.036	197.495	61.6	3	false
HGINC(+57.02)FINR	- +						565.779	49.9477	50.88	2	false
M(+15.99)SGEC(+57.02)APNVSVSVSTSHTTISGGGSR	+ -	861.058	66.1392	77.87	3	true
ELGAFGLQVPSELGGVGLC(+57.02)NTQYAR	- +						879.44	151.984	41.32	3	true
NVLINKDIR	+ -	362.221	47.506	39.72	3	false
NLGNSC(+57.02)YLNSVVQVLFSIPDFQR	- +						890.784	194.3	57.74	3	false
VILHLKEDQTEYLEER	+ +	504.523	79.1034	67.82	4	false	672.348	78.5172	79.11	3	true
ASNTAEVFFDGVR	- +						706.84	96.4563	47.67	2	false
IEC(+57.02)DDKGDGSC(+57.02)DVR	+ +	542.558	16.3941	68.18	3	true	542.556	14.4732	63.3	3	true
HFDETVNR	- +						509.242	17.493	33.69	2	true
GSTLTSPC(+57.02)QDFGKR	+ +	518.584	50.6044	53.53	3	false	518.581	49.5611	43.57	3	false
LFEFAGYDVLR	- +						665.353	134.076	43.27	2	true
DLKSELSGNFEK	+ +	456.24	79.4935	28.86	3	false	456.235	78.7528	50.14	3	false
GSELWLGVDALGLNIYEQNDR	- +						788.06	165.181	77.77	3	true
QLSSSVTGLTNIEEENC(+57.02)QR	- +						722.346	87.0312	31.47	3	false
K(+42.01)LN(+.98)VTEQEKIDK	+ -	496.606	46.6645	40.61	3	true
ALEQFATVVEAK	+ +	653.353	93.375	49.16	2	false	653.35	92.5558	41.41	2	false
LSNHISSLFREDQIYR	- +						660.005	91.6879	37.69	3	false
DISNYGFPSSVQAIDAAVFYR	+ +	774.05	161.655	36.64	3	false	774.048	161.69	55.57	3	true
GHFEAFGTLTDC(+57.02)VVVVNPQTK	+ +	773.728	117.933	55.35	3	false	773.717	116.874	85.53	3	false
VTSVVVDVVPR	+ -	585.348	87.7988	59.52	2	false
IYEKVE	- +						390.709	21.416	31.99	2	false
RTGPAATTLPDGAAAESLVESSEVAVIGFFKDVESDSAK	- +						981.504	193.122	41.48	4	false
LGGTC(+57.02)VNVGC(+57.02)VPK	+ -	680.834	65.6351	49.35	2	false
LTDQLPLIIVC(+57.02)DRFDFVHDLVLYLYR	+ -	809.933	194.002	28.17	4	false
IEELQLIVNDK	- +						657.364	100.573	50.35	2	false
TLQEVTQLSQEAQR	+ +	544.287	76.0376	55.14	3	false	544.286	75.4527	63.47	3	false
IQEAGTEVVK	+ +	537.293	34.5637	46.29	2	false	537.292	33.439	40.78	2	false
FGNDVQHFK	- +						364.513	36.542	61.54	3	false
LPPNVVEESAR	+ +	605.821	56.0954	59.16	2	true	605.824	55.1242	64.77	2	true
FLLINR	+ +	388.248	83.2332	29.77	2	false	388.238	82.7278	32.73	2	false
IFIGTFK	+ +	413.248	86.8247	43.03	2	true	413.244	86.0042	35.7	2	true
VNIVPVIAK	+ +	476.814	88.5126	48.38	2	false	476.811	87.6956	62.33	2	true
VSYGIGDEEHDQEGR	- +						564.244	38.2572	59.38	3	false
VYALPEDLVEVNPK	+ +	793.424	115.609	82.77	2	true	793.424	114.761	96.23	2	true
VGKETVQTTEDQILKR	- +						462.005	61.0854	60.65	4	false
Y(+42.01)ISPDQLADLYK	- +						734.36	138.167	51.98	2	false
LGLVFDDVVGIVEIINSK	+ +	644.035	194.098	68.77	3	true	644.034	193.887	82.26	3	true
DHINLPGFSGQNPLRGPNDER	- +						584.04	98.6466	59.64	4	false
NPEPELLVR	- +						533.8	72.2497	62.36	2	false
NYEIKNEADR	- +						417.867	21.7293	52.78	3	false
EFHLNESGDPSSK	- +						482.887	40.2457	76.35	3	true
ASSEGGTAAGAGLDSLHK	+ +	543.6	45.9487	77.47	3	true	543.599	44.7597	77.18	3	false
VQDYLR	- +						397.211	33.4958	29.29	2	false
LAENNIQPIFAVTSR	- +						836.966	108.861	69.06	2	true
FFEVILIDPFHK	+ +	502.281	158.744	32.54	3	false	502.277	158.559	47.08	3	false
ALINADELASDVAGAEALLDR	- +						709.702	174.267	57.52	3	true
DYGVLLEGSGLALR	+ +	731.894	129.74	81.42	2	true	731.895	129.021	89.13	2	true
HNQLPLVIEFTEQTAPK	+ +	655.687	124.401	59.1	3	true	655.683	122.681	91.34	3	true
NKLNDLEDALQQAKEDLAR	+ -	728.715	129.1	82.37	3	true
TFVQELER	- +						511.267	70.1623	43.72	2	false
IISSDRDLLAVVFYGTEK	- +						676.031	143.249	57.89	3	false
FFGTFLPEVAK	+ +	628.34	128.954	74.97	2	true	628.337	128.088	86.88	2	true
NILFVITKPDVYK	- +						517.3	115.496	41.52	3	false
DLILNPR	+ -	420.752	67.1518	39.93	2	false
AENFFILR	+ +	505.278	108.69	65.08	2	true	505.272	108.03	60.01	2	true
LEEGPPVTTVLTR	- +						706.395	90.1458	59.93	2	false
ALIAAQYSGAQVR	+ +	674.369	68.6043	84.6	2	false	674.369	67.9575	79.98	2	false
SVDEVFDEVVQIFDKEG	- +						652.319	190.704	28.16	3	false
TEADAEKTFEEKQGTEIDGR	- +						564.269	50.0818	42.13	4	false
GLTEFVEPIIQIK	- +						743.927	144.38	46.83	2	false
IGGNEGIDVPIPR	- +						668.853	95.3236	28.75	2	false
SGKAPILIATDVASR	- +						500.282	79.4385	59.93	3	false
SLEDALSSDTSGHFRR	+ -	445.218	69.4839	30.63	4	false
VILASNR	- +						386.734	25.628	30.85	2	false
VSQPIEGHAASFAQFK	- +						572.963	75.9471	78.49	3	false
EAEC(+57.02)VEADSGR	- +						611.748	14.0743	63.99	2	false
LFAC(+57.02)SNK	- +						420.206	23.1598	50.55	2	true
FNQLPVELKK	+ +	405.905	71.2472	57.75	3	false	405.909	70.579	46.8	3	false
DVNAAIAAIK	+ -	493.29	77.5153	51.14	2	true
AC(+57.02)QSIYPLHDVFVR	+ +	568.957	103.497	71.54	3	false	568.954	102.911	88.42	3	false
TQLYEYLQNR	+ +	664.333	81.6565	57.63	2	false	664.337	81.2	35.57	2	false
QSLGELIGTLNAAK	+ +	707.897	121.473	68.21	2	false	707.896	120.713	73.05	2	true
TISHVIIGLK	- +						540.838	73.7121	33.53	2	false
IAQLEEQLDNETK	+ +	765.872	69.2856	70.6	2	true	765.88	68.5631	76.32	2	true
QSVEADINGLRR	+ +	679.362	59.4309	56.7	2	true	453.242	58.5697	27.72	3	false
M(+15.99)AVTFIGNSTAIQELFKR	- +						681.362	138.645	51.81	3	false
GYEEWLLNEIR	+ +	474.577	134.12	58.66	3	false	474.572	133.319	70.68	3	true
ELTPQVVSAAR	+ +	585.822	62.0387	54	2	true	585.823	61.1691	55.91	2	true
F(+42.01)LDGN(+.98)ELTLADC(+57.02)NLLPK	+ -	659.333	173.058	33.85	3	false
LGTGLLESGR	- +						501.78	63.2261	51.79	2	false
TIRYPDPLIK	- +						405.906	77.9704	48.87	3	false
SVLGEADQK	- +						473.745	26.9664	39.23	2	false
FFSASC(+57.02)VPGADK	+ +	643.289	70.0613	51.83	2	false	643.299	69.272	62.97	2	true
RNVPQNDPVTVVVLK	+ -	559.995	81.9736	72.18	3	false
AGDALWLR	+ +	451.247	78.9238	39.8	2	true	451.242	78.4684	47.83	2	false
FQTFEGDLK	+ -	542.771	70.7303	38.13	2	false
Q(+.98)(+42.01)KDYETATLSEIK	+ -	784.895	74.9932	49.81	2	false
IIHEDGYSEEEC(+57.02)R	+ +	546.234	31.8889	46.77	3	false	546.244	30.4975	55.41	3	true
INDALSC(+57.02)EYEC(+57.02)R	+ -	765.315	55.7414	38.39	2	false
LNAFGNAFLNR	- +						618.827	99.3385	61.8	2	false
EQWANLEQLSAIR	- +						779.396	116.847	49.43	2	false
VLVTGATGLLGR	+ +	578.86	96.1918	50.68	2	false	578.852	95.5316	44.79	2	true
TAFQEALDAAGDK	+ +	668.827	79.9646	74.75	2	false	668.821	79.3781	73.92	2	true
SYPGLTSYLVR	+ +	628.336	105.182	74.29	2	true	628.335	104.12	76.14	2	true
SVGELPSTVESLQK	- +						737.398	85.1497	31.6	2	false
APWIEQEGPEYWDGETR	+ -	688.306	107.831	50.29	3	false
FINYVK	- +						392.221	49.4444	49.08	2	false
ANIYPR	+ -	367.202	26.207	42.8	2	false
V(+42.01)SNGAGTM(+15.99)SVSLVADENPFAQGALK	+ +	841.082	110.381	36.81	3	false	841.082	109.638	31.23	3	false
SFFSEIISSISDVK	- +						779.901	182.979	64.09	2	true
QFASQANVVGPWIQTK	+ +	887.476	106.874	29.73	2	true	591.979	106.132	56.06	3	true
DNPGVVTC(+57.02)LDEAR	+ +	723.325	70.1744	62.33	2	false	723.334	69.7079	85.19	2	true
VLENAEGAR	+ +	479.751	19.1883	45.97	2	false	479.75	17.4528	35.22	2	false
SQYEQLAEQNRK	+ -	498.583	29.8799	60.07	3	true
DYLHYHIK	+ -	363.525	52.0655	33.41	3	false
EVSTYIK	+ +	420.228	36.6964	38.6	2	true	420.226	35.4129	41.25	2	false
QGVDADIN(+.98)GLR	+ -	579.792	67.7244	58.36	2	true
TQSSLVPALTDFVR	+ +	767.409	137.31	55.89	2	false	767.411	136.773	73.19	2	true
LTAIDILTTC(+57.02)AADIQR	+ +	592.322	140.326	36.4	3	false	592.315	139.791	66.56	3	true
YYVTIIDAPGHRDFIK	- +						477.758	95.7057	64.5	4	false
DAVEDLESVGK	+ -	581.289	75.489	41.86	2	false
LDKAQIHDLVLVGGSTR	- +						456.261	84.4138	82.56	4	true
N(+.98)(+42.01)LQEAEEWYK	+ -	676.811	102.518	52.5	2	false
ALSIGFETC(+57.02)R	+ +	577.288	82.7652	50.36	2	false	577.29	82.4413	55.52	2	false
VAHALAEGLGVIAC(+57.02)IGEKLDER	+ -	581.053	151.271	37.11	4	false
TVTAM(+15.99)DVVYALK	+ +	663.856	98.6985	43.75	2	false	663.859	97.8216	29.66	2	false
YFLVGAGAIGC(+57.02)ELLK	+ +	805.933	145.739	84.45	2	false	805.934	145.468	78.84	2	true
VVEGTPLIDGR	- +						578.318	64.106	33.08	2	false
LNDLEEALQQAKEDLAR	+ -	652.67	134.197	35.48	3	false
ALQ(+.98)KQLDIELK	- +						650.378	142.308	31.51	2	false
LHVLAR	- +						354.727	56.9448	27.24	2	false
IGVFLC(+57.02)GPEALAETLSK	+ +	902.978	155.566	64.92	2	true	902.977	155.248	82.09	2	true
VLSAPPHFHFGQTNR	- +						427.724	72.5957	58.04	4	true
SQWNNDNPLFK	+ -	681.828	86.9487	38.3	2	false
TPAQYDASELK	+ +	611.797	43.9287	50.64	2	false	611.803	42.7073	56.16	2	false
AFYAELYHIISSNLEK	+ +	633.33	155.773	68.34	3	false	633.323	155.553	52.95	3	false
EAEAAIYHLQLFEELRR	+ +	522.778	124.285	60.39	4	true	522.777	123.281	76.13	4	true
SC(+57.02)VIVIR	+ +	423.745	60.0591	55.99	2	false	423.743	59.2553	52.45	2	true
IIEETLALK	+ +	515.312	80.4882	35.06	2	true	515.308	79.7653	45.63	2	true
EIAQDFKTDLR	+ +	668.352	65.0395	49.21	2	true	445.898	64.9311	57.13	3	true
VYAC(+57.02)EVTHQGLSSPVTK	+ +	625.978	62.2182	57	3	false	625.979	61.3518	87.74	3	false
IPAC(+57.02)IAGERR	+ +	381.542	33.9514	59.9	3	true	381.54	32.6132	60.01	3	true
RC(+57.02)LYASVLTAQPR	+ +	512.275	74.4797	63.77	3	false	512.273	74.073	74.72	3	true
AYEFAER	- +						443.207	37.3922	46.66	2	false
TYSVEYLPK	- +						550.284	71.346	36.11	2	false
TSIAIDTIINQK	+ +	658.874	99.8292	71.77	2	true	658.872	99.2712	74.59	2	true
NNTVGLIQLNRPK	+ -	489.613	73.0972	31.27	3	false
ALLELQLEPEELYQTFQR	+ +	740.723	165.944	91.53	3	true	740.72	165.964	95.49	3	true
AEALFDFTGNSK	- +						650.314	96.4546	39.02	2	true
NVSNLKPVPLIGPK	- +						492.632	85.1775	56.97	3	false
IC(+57.02)IVTK	- +						367.214	38.1293	34.99	2	false
LVQAFQFTDK	+ +	598.818	87.4461	72.35	2	true	598.816	86.7717	74.2	2	true
FPLTNAIK	- +						452.265	77.5451	41.42	2	false
NGHVGISFVPK	- +						385.544	64.6446	61.84	3	false
ALLEVLGR	- +						435.773	95.13	35.94	2	false
GKSDPYGIIR	- +						369.212	49.1274	33.41	3	false
GQLEQITGK	- +						487.271	40.3148	34.41	2	false
SDGKIDVSIEAASGGK	+ -	511.93	58.6929	55.79	3	false
ELEFYLR	- +						485.255	95.7359	42.92	2	false
VQVEYKGETK	+ +	394.213	22.8054	43.9	3	false	590.809	21.0086	52.19	2	false
TGDEKDVSV	- +						475.231	21.8104	51.19	2	false
AYLQQLR	+ +	446.257	51.7262	44.63	2	false	446.252	50.4944	31.58	2	false
EDSVKPGAHLTVK	+ +	460.92	34.3805	47.9	3	false	460.919	33.0789	54.88	3	false
STLEPVEK	+ +	451.744	30.3659	52.79	2	false	451.743	29.0674	62.71	2	true
QFLDYFK	- +						480.746	102.651	43.67	2	false
N(+.98)GFLLDGFPR	+ +	568.79	133.315	66.82	2	true	568.79	132.821	69.22	2	true
VLDPFTIKPLDRK	+ +	386.234	98.7151	67.81	4	false	386.232	97.9874	73.13	4	true
DLSTIEPLKK	+ -	381.899	65.5104	39.56	3	false
APDFVFYAPR	+ +	591.801	105.147	83.42	2	false	591.799	104.299	84.35	2	true
TAVVVGTITDDVR	- +						673.36	84.2534	42.01	2	false
AQAELVGTADEATR	- +						716.35	49.0118	56.82	2	false
TGVELGKPTHFTVNAK	+ -	425.486	63.8246	75.27	4	true
SC(+57.02)SFTAAC(+57.02)C(+57.02)SHFSSVLAQNR	+ +	763.999	86.4819	79.06	3	true	763.993	85.7329	89.36	3	false
C(+57.02)QHAAEIITDLLR	- +						513.935	116.613	55.54	3	false
GLEELAVSVGVDGTLYK	- +						583.982	132.388	37.22	3	false
FSAVALC(+57.02)K	+ +	448.238	59.631	35.46	2	false	448.236	58.788	41.37	2	false
VELLLK	+ +	357.742	74.9698	29.28	2	false	357.739	74.5305	29.6	2	false
VHTVEDYQAIVDAEWNILYDKLEK	+ -	723.623	163.735	35.27	4	false
GVVPLAGTN(+.98)GETTTQGLDGLSER	+ -	758.379	107.265	63.6	3	true
GVDNTFADELVELSTALEHQEYITFLEDLK	- +						860.675	195.455	65.42	4	false
S(+42.01)ELEQLRQEAEQLR	+ +	885.956	123.523	39.72	2	false	885.949	122.547	60.67	2	true
NQKDPGVLDR	+ +	381.201	23.6029	52.75	3	true	381.202	21.8737	58.88	3	true
QAQIEVVPSASALIIK	+ +	833.988	124.881	39.31	2	false	833.987	123.881	53.35	2	false
TLEGELHDLR	+ -	394.876	67.0781	41.95	3	false
DRDVTFSPATIENELIK	- +						650.005	129.849	67.54	3	false
DLM(+15.99)TDLKSEISGDLAR	- +						593.964	111.286	30.76	3	false
LDLRDDKDTIEK	+ +	487.591	45.7276	45.6	3	true	365.944	44.4853	36.14	4	true
AAHLC(+57.02)AEAALR	+ +	591.805	45.2726	46.5	2	false	591.806	44.0743	61.93	2	false
SSRAGLQFPVGR	+ -	637.839	93.7596	33.99	2	true
EWFLQAAK	- +						496.765	90.4918	34.09	2	false
LSEELSGGR	+ +	474.247	30.3946	48.39	2	false	474.243	28.9638	46.84	2	false
AGIPVYAWK	- +						502.783	90.3589	40.98	2	false
NSLDC(+57.02)EIVSAK	+ +	618.299	58.9813	56.4	2	true	618.298	58.1197	79.99	2	true
VIILTAAAQGIGQAAALAFAR	- +						676.065	179.075	50.54	3	false
KELSDIAHR	- +						356.862	21.3051	45.53	3	false
M(+15.99)TLDDFR	+ -	457.208	50.107	54.21	2	true
SLETENSALQLQVTEREEVR	+ +	777.73	87.4578	32.99	3	false	777.728	86.8154	40.86	3	true
DKAPGQLEC(+57.02)ETAIAALNSC(+57.02)LR	+ +	773.051	114.022	59.67	3	false	773.039	113.148	77.14	3	false
QGFGELLQAVPLADSFR	+ +	924.485	164.676	69.41	2	true	616.661	164.706	73.91	3	true
K(+42.01)DLQ(+.98)NFLKK	+ -	392.897	69.093	28.2	3	false
GLVAVITGGASGLGLATAER	+ +	605.009	137.56	67.48	3	false	605.011	136.98	91.45	3	true
LYLINSPVVR	+ +	587.349	101.878	37.79	2	false	587.345	100.956	53.64	2	false
Q(-17.03)YGFC(+57.02)K	+ +	393.168	53.5337	42.22	2	true	393.167	52.6639	46.48	2	true
DIFEEK	+ +	390.693	48.2216	30.48	2	false	390.691	47.0827	27.42	2	false
INFDVNGYIVGANIETYLLEK	+ -	795.749	173.563	58.98	3	false
NEEDAAELVALAQAVNAR	- +						942.475	131.83	65.03	2	true
SLHTLFGDK	+ -	509.272	116.907	29.22	2	false
S(+42.01)ETVIC(+57.02)SSR	- +						540.752	46.8443	47.09	2	false
A(+42.01)IDALREFN(+.98)EEGALSVLQQFK	+ -	807.742	188.738	35.21	3	false
SGVGTALLLK	+ +	479.798	85.2851	44.52	2	false	479.8	84.7091	60.39	2	false
ADGGTQVIDTK	- +						552.779	26.6124	52.24	2	false
LAASQ(+.98)IEKQR	+ -	572.821	58.1008	27.88	2	false
RFDEILEASDGIM(+15.99)VAR	- +						613.303	103.507	67.21	3	true
EGRPSGEAFVELESEDEVK	+ +	702.994	84.9535	71.23	3	false	702.999	84.2551	83.27	3	true
KLWAYLTINQLLAER	+ +	611.349	151.307	78.4	3	false	611.349	151.005	54.48	3	false
Y(+42.01)FAGN(+.98)LASGGAAGATSLC(+57.02)FVYPLDFAR	+ -	947.12	190.832	43.82	3	false
IDTIEIITDR	+ +	594.827	96.4209	52.37	2	true	594.825	95.8175	61.86	2	false
QLC(+57.02)DNAGFDATNILNK	+ +	897.432	101.23	35.14	2	false	897.432	100.442	41.45	2	false
A(+42.01)C(+57.02)GLVASNLNLKPGEC(+57.02)LR	+ +	1007.52	115.616	45.79	2	true	672.009	114.97	29.32	3	false
LNILDTLSK	+ +	508.807	107.421	44.2	2	false	508.802	106.447	54.18	2	false
EAC(+57.02)GVIVELIK	- +						615.843	112.647	46.87	2	false
WTEYGLTFTEK	+ +	687.837	100.007	30.51	2	false	687.829	99.1233	48.66	2	false
HHPEDVEPALRK	- +						357.687	23.9814	43.19	4	true
SLESINSR	+ +	453.243	28.672	38.86	2	false	453.241	27.5026	34.47	2	false
LETLDKNNVLAIR	+ -	500.287	86.0771	49.37	3	false
RHPYFYAPELLFFAK	+ +	633.671	140.579	80.08	3	true	633.669	140.114	79.09	3	false
LLTSFLPAQLLR	+ +	686.42	157.347	31.94	2	false	686.418	157.104	43.73	2	true
EVC(+57.02)FAC(+57.02)VDGK	+ +	592.756	60.1069	43.79	2	false	592.759	59.1944	55.67	2	false
FSFSPEPTLEDIRR	+ -	565.29	105.39	35.39	3	false
GILLQLFGGTR	- +						587.848	141.191	55.32	2	true
A(+42.01)QQQAEAER	- +						358.173	19.436	27.89	3	false
LC(+57.02)ENIAGHLK	- +						385.538	47.8432	73.43	3	true
ILGGVISAISEAAAQYNPEPPPPR	+ +	612.59	154.192	60.73	4	false	816.426	154.098	44.96	3	false
IDNSQVESGSLEDDWDFLPPKK	+ +	840.402	116.783	84.02	3	true	840.402	115.875	88.71	3	true
Q(+.98)(+42.01)AHLYR	+ +	415.716	24.5279	39.72	2	false	415.713	23.1582	31.15	2	false
AVFVSEGK	+ +	418.729	33.5384	34.42	2	true	418.727	32.4756	37.67	2	true
GFSTWLK	+ +	419.727	85.4257	50.92	2	true	419.725	84.9544	57.4	2	true
WLPAGTGPQAFSR	- +						694.36	89.0641	48.88	2	false
GIVLLEELLPK	- +						612.378	164.705	51.79	2	true
IYLEGK	- +						361.706	31.8327	34.65	2	false
GNVGVVLFNFGK	- +						625.846	126.042	50.47	2	false
VTVAGLAGK	- +						408.251	47.9899	36.16	2	false
FFTESR	+ -	393.696	35.0086	32.57	2	false
V(+42.01)Q(+.98)NATLAVANITNADSATR	+ -	987.012	124.882	33.31	2	false
WAAVVVPSGQEQR	+ +	713.874	75.315	46.7	2	false	713.871	74.6907	57.13	2	false
NGSDC(+57.02)PDKFC(+57.02)LFQSETK	+ +	678.297	82.5617	54.21	3	false	678.301	82.2288	77.94	3	false
EIVHLQAGQC(+57.02)GNQIGAK	- +						608.314	58.1954	57.23	3	false
LFADAVQELLPQYK	+ +	817.941	142.461	54.37	2	true	817.935	142.282	43.33	2	true
ALGHGVDLGHIYGDNLER	- +						484.744	86.3306	77.05	4	true
TIGGGDDSFNTFFSETGAGK	+ +	1004.45	116.858	58.29	2	true	1004.44	115.877	53.34	2	true
FPGQLNADLRK	- +						420.234	63.6136	44.63	3	false
AVLTIDEK	- +						444.751	51.81	28.9	2	false
FVFGTTPEDILR	+ +	697.867	129.42	59.88	2	true	697.868	128.625	64.92	2	true
IFGVTTLDIVR	+ +	617.363	129.658	69.17	2	true	617.362	128.803	65.4	2	true
NYLGGFALSVAHGR	- +						487.924	97.5929	84.1	3	false
SLDLFNC(+57.02)EVTNLNDYRENVFK	+ +	864.086	142.991	38.99	3	false	864.08	142.788	81.36	3	true
TGPNLHGLFGR	- +						390.209	82.3853	65.11	3	false
NDQC(+57.02)YDDIR	- +						599.749	31.3253	40.13	2	false
YVLPNFEVK	+ +	554.804	103.011	43.89	2	false	554.801	102.161	28.67	2	false
LTTLPSDFC(+57.02)GLTHLVK	- +						601.318	127.256	58.96	3	false
FGEILK	+ -	353.712	59.7286	30.14	2	false
IFQKGESPVDYDGGR	+ +	556.604	55.6628	75.45	3	false	556.602	54.4675	80.6	3	false
LALDVEIATYRK	+ +	464.601	93.8534	64.38	3	true	464.603	93.01	53.12	3	false
VNLSAAQTLR	- +						536.807	61.1347	59.38	2	false
ALVLELC(+57.02)C(+57.02)NDESGEDVEVPYVR	- +						856.068	131.36	63.87	3	false
KIQVLQQQADDAEER	+ -	590.965	48.632	81.37	3	false
YLDGLTAER	+ +	519.266	61.4323	66.25	2	true	519.275	60.3128	32.64	2	false
DYFEEYGKIDTIEIITDR	+ +	740.693	134.17	91.86	3	true	1110.55	133.484	42.49	2	false
QFYINVEREEWK	- +						547.604	92.291	30.12	3	false
FLIPNASQAESK	+ +	652.843	76.8903	63.4	2	true	652.841	75.9554	60.72	2	true
IGFGSFVDK	- +						485.255	89.3294	49.64	2	false
QEAFLLNEDLGDSLDSVEALLK	- +						807.078	190.069	61.96	3	false
IHFPLATYAPVISAEK	+ +	586.326	123.259	96.2	3	true	586.326	122.08	100.6	3	true
VSHVSTGGGASLELLEGK	+ -	580.973	82.0109	48.31	3	false
FGPALSVK	- +						409.741	66.8683	63.79	2	true
LVDEYSLNAGK	- +						604.808	58.2949	63.84	2	false
F(+42.01)Q(+.98)DGDLTLYQSNTILR	+ +	963.986	141.421	47.71	2	false	642.986	140.764	65.87	3	true
LGHPDTLNQGEFKELVR	+ +	651.678	84.0408	88.75	3	true	651.677	83.3697	99.98	3	true
Q(+.98)(+42.01)VFAVQR	+ +	445.745	68.2683	50.7	2	true	445.744	67.5083	46.88	2	true
NLGTIAK	- +						358.718	27.0914	34.43	2	true
YEELQVTVGR	+ +	597.31	69.0305	67.95	2	true	597.308	67.6672	69.05	2	true
YENEVALR	- +						497.251	40.5289	38.05	2	false
YRGFTIPEAFR	- +						452.906	99.7574	44.79	3	false
S(+42.01)GLHTL	+ -	669.347	184.843	27.71	1	false
VVLVLAGR	+ -	413.779	75.8911	45.18	2	false
VPIPWVSGTSASTPVFGGILSLINEHR	+ +	945.505	191.225	43.36	3	false	709.383	191.359	76.77	4	true
Q(+.98)(+42.01)IVWNGPVGVFEWEAFAR	+ -	716.687	192.009	57.28	3	false
VDHQTGPIVWGEPGTN(+.98)GQHAFYQLIHQGTK	- +						829.911	125.097	82.65	4	false
N(+.98)GHVGISFVPK	+ -	385.877	78.5999	70.71	3	false
NFRNPLAK	+ +	480.273	48.9477	33.4	2	false	480.273	47.8188	41.75	2	true
AIEINPDSAQPYK	+ +	723.364	69.6355	53.84	2	false	723.365	68.986	57.47	2	false
LTFDEYR	+ +	472.228	62.6388	48.04	2	true	472.23	61.9543	46.36	2	true
GPVTDVAYSHDGAFLAVC(+57.02)DASK	+ +	760.689	99.5507	95.05	3	false	760.691	98.6204	96.83	3	false
DNTLIR	+ +	366.207	30.6016	35.16	2	false	366.204	29.2667	30.9	2	false
GILSGTSDLLLTFDEAEVR	+ +	1018.53	164.215	49.54	2	false	679.362	164.383	54.85	3	true
RPPSAFFLFC(+57.02)SEHRPK	+ +	494.759	87.5813	70.58	4	false	494.755	86.6599	73.56	4	true
EEGPYEVEVTYDGVPVPGSPFPLEAVAPTKPSK	- +						1162.57	147.139	34.47	3	false
YLTAEAFGFK	- +						573.794	103.327	41.13	2	false
TSLALDESLFR	+ +	626.337	114.164	36.12	2	false	626.328	113.489	82.88	2	false
EEASDYLELDTIK	- +						763.359	99.7031	35.91	2	false
LNTLLQR	+ +	429.265	53.7079	48.84	2	true	429.261	52.743	49.69	2	true
EIVHIQAGQC(+57.02)GNQIGAK	- +						608.314	58.1954	57.23	3	false
TALEEQLSR	- +						523.774	46.4487	35.72	2	false
DATNVGDEGGFAPNILENKEGLELLK	+ +	915.129	139.621	69.07	3	true	915.129	139.088	62.6	3	true
VPAEGLEEVLTTPETVLTGHTEK	+ -	817.432	145.696	42.98	3	false
QPDSGISSIR	+ +	530.273	40.3625	30.1	2	false	530.274	38.9405	50.93	2	false
TIPIDGNFFTYTR	+ +	772.888	123.234	44.14	2	false	772.874	122.298	32.97	2	true
EVEERPAPTPWGSK	+ +	528.27	53.1155	40.37	3	false	528.266	51.9987	66.46	3	true
ITGEAFVQFASQELAEK	+ +	623.319	139.858	76.93	3	true	623.319	139.68	84.1	3	true
ETIVLK	+ +	351.723	42.3764	34.36	2	false	351.721	41.1127	28.58	2	false
HVLFPLK	- +						427.267	71.6251	27.71	2	false
ATLYVTAIEDR	- +						626.332	83.716	71.36	2	false
TIEEYAVC(+57.02)PDLK	+ -	719.34	82.6305	48.63	2	false
NLLFNDNTEC(+57.02)LAR	+ +	790.38	98.3183	75.23	2	true	790.38	97.5438	85.87	2	true
VGNQIFQSR	+ -	524.775	47.6942	51.13	2	false
VTFELTYEELLKR	+ -	547.637	124.826	79.37	3	false
ADVIQATGDAIC(+57.02)IFR	- +						825.419	128.281	31.75	2	false
ANVFFK	+ -	363.204	58.4629	39.34	2	false
LFTALFPFEK	+ +	606.836	146.945	58.93	2	true	606.836	146.509	62.63	2	true
G(+42.01)IHSAIDASQ(+.98)TPDVVFASILAAFSK	+ +	863.448	194.903	68.86	3	false	863.453	194.982	42.85	3	false
RQLEEAEEEAQR	- +						496.574	24.3937	59.86	3	false
VFNPYTEFK	- +						572.794	87.7711	36.66	2	false
SIATTLIDDTSSEVLDELYR	+ +	747.713	178.64	65.93	3	false	747.707	179.007	78.4	3	false
TIYAGNALC(+57.02)TVK	+ +	655.842	70.243	62.33	2	false	655.841	69.599	47.8	2	false
C(+57.02)GFLPGNEK	- +						511.244	52.2492	36.47	2	false
AAEDDEDDDVDTKK	- +						522.553	10.297	81.46	3	false
GHLLDSFAR	- +						508.262	62.4631	29.92	2	false
LKGIVPLAK	- +						469.822	62.7201	39.73	2	false
LLGWIQNK	+ +	486.288	87.4085	40.11	2	true	486.282	86.8325	48.55	2	true
ALTQTGGPHVK	+ +	370.208	23.0724	49.75	3	false	370.207	21.3085	61.45	3	false
SGNTFRPEVHLLPPPSEELALNELVTLTC(+57.02)LAR	+ +	894.225	183.368	67.52	4	false	894.237	183.963	40.16	4	true
ELVNNLGEIYQK	- +						710.369	89.204	28.38	2	false
A(+42.01)VPETRPNHTIYINNLNEK	+ -	755.723	80.8875	33.86	3	false
GYPTLLLFR	+ +	540.316	133.126	53.62	2	true	540.314	132.244	67.64	2	true
DDKC(+57.02)ANLFEALVGTLK	- +						897.461	162.998	33.04	2	false
KAGNFYVPAEPK	+ -	440.901	56.0821	50.69	3	false
STLINSLFLTDLYPER	- +						941.496	164.112	75.95	2	true
GSDFDC(+57.02)ELR	- +						549.729	49.0394	64.07	2	false
EALAQC(+57.02)VLAEIPQQVVGYFNTYK	+ +	881.113	188.633	65.92	3	true	881.115	188.877	83.1	3	true
LGLHSLR	- +						398.24	42.7979	32.67	2	false
QVLEPSFR	- +						488.262	63.3317	38.35	2	false
IHVSDQELQSANASVDDSRLEELK	- +						671.59	87.3133	60.69	4	false
ALEENNNFSK	- +						583.277	27.4734	60.84	2	false
TGENVEDAFLEAAK	- +						747.36	100.933	29.54	2	false
TISTTISPLLLIP	- +						684.92	184.202	34.09	2	false
ISQGEADINIAFYQR	- +						862.929	99.3055	66.94	2	false
EKYIDQEELNK	- +						470.236	39.6145	46.33	3	true
LGGSAVISLEGKPL	+ +	670.892	107.759	88.08	2	true	670.891	106.895	99.47	2	true
C(+57.02)C(+57.02)SGAIIVLTK	+ +	611.321	78.9018	74	2	true	611.315	78.273	88.6	2	true
AAYFGVYDTAK	+ +	603.293	73.8169	47.57	2	false	603.297	73.2117	56.19	2	true
FIEEHATK	- +						487.75	16.7803	34	2	false
KVEEAEPEEFVVEK	- +						831.418	65.7119	43.14	2	false
GLYGIKDDVFLSVPC(+57.02)ILGQNGISDLVK	+ +	974.185	179.835	56.39	3	true	974.189	180.238	85.62	3	false
IAEVDC(+57.02)TAER	+ +	582.268	30.2678	62.35	2	true	582.27	28.9721	68.74	2	false
Q(+.98)AGVC(+57.02)FGDSGSPLVC(+57.02)NGLIHGIASFVR	+ -	940.456	160.947	32.81	3	false
SAYC(+57.02)PYSHFPVGAALLTQEGR	- +						775.383	115.947	83.06	3	false
VPIPC(+57.02)YLIALVVGALESR	+ +	657.377	198.279	76.37	3	false	657.374	198.31	86.11	3	false
FAADAVKLER	+ -	373.876	57.5827	57	3	true
AGAAPYVQAFDSLLAGPVAEYLK	+ +	784.413	191.66	61.39	3	true	784.411	192.015	68.76	3	true
ELSLLVLLPDDGVELSTVEK	+ -	723.744	176.908	42.68	3	false
DSC(+57.02)PLDC(+57.02)K	- +						497.7	22.2027	54.61	2	false
LLQC(+57.02)VDHSTHPDC(+57.02)ALK	+ -	474.234	52.2521	31.75	4	false
LISLTDENALSGNEELTVK	- +						1023.53	114.187	54.77	2	false
GSQAQPDSPSAQLALIAASQSFLQPGGK	+ +	918.818	152.531	45.77	3	false	918.811	152.236	68.16	3	true
FLASVSTVLTSK	+ +	626.862	103.947	77.64	2	true	626.858	103.05	86.66	2	true
LNDLEDALQQAKEDLAR	+ +	648	129.168	65.87	3	true	648.002	128.341	42.07	3	false
LQQLFIQLILK	- +						678.933	163.774	32.18	2	false
IEAELQDIC(+57.02)NDVLELLDKYLIPNATQPESK	+ +	868.694	195.502	59.34	4	false	868.696	195.597	68.18	4	false
Q(+.98)(+42.01)AGPASVPLRTEEEFKK	+ -	644.002	77.2462	34.44	3	false
N(+.98)(+42.01)QNTFLR	+ -	468.234	58.2604	36.34	2	false
IPAC(+57.02)IAGER	+ +	493.756	43.0626	64.11	2	true	493.756	42.0404	60.98	2	true
AAQIFITELTLR	+ -	688.4	133.88	43.19	2	false
KALDEANFRSVEVSR	+ -	430.978	98.6801	35.51	4	true
SIC(+57.02)TTVLELLDKYLIANATNPESK	+ +	674.116	192.224	40.54	4	false	898.468	192.379	76.58	3	false
SISISVAGGGGGFGAAGGFGGR	+ -	919.979	109.304	74.88	2	true
QLAPIWDK	+ +	485.77	80.0362	47.37	2	false	485.767	79.4746	44.7	2	true
LC(+57.02)YVALDFEQEM(+15.99)ATAASSSSLEK	+ +	856.068	139.653	33.29	3	false	856.065	119.02	66.46	3	true
EIFGLYGQTTGK	- +						657.338	87.5257	31.23	2	false
AGLGSGLSLSGLVHPELSR	+ +	617.344	126.659	48.75	3	false	617.335	125.435	52.74	3	false
LQ(+.98)ASREAGAAALR	- +						438.901	50.175	29.46	3	false
L(+42.01)ATALQ(+.98)KLEEAEKAADESER	+ +	749.048	149.999	34.2	3	false	749.049	149.56	43.49	3	false
AVENSSTAIGIR	+ +	609.334	50.057	54.86	2	false	609.322	49.2165	62.38	2	false
KSDLFQEDLYPPTAGPDPALTAEEWLGGR	+ +	1058.52	158.764	96.81	3	true	1058.52	158.329	50.9	3	false
VEPPLR	- +						355.713	33.6705	31.13	2	false
TVNTAVAITLAC(+57.02)FGLAR	- +						593.322	156.482	45.47	3	false
QVWVYTGASVLGPR	- +						766.922	110.212	61.24	2	false
GSLGGGFSSGGFSGGSFSR	+ +	854.389	91.2087	83.43	2	true	854.385	90.4729	53.62	2	false
KFESQDTVALLEAILDGIVDPVDSTLR	- +						982.186	196.142	38.77	3	false
INLELR	+ +	379.233	68.1923	27.9	2	true	379.229	67.3257	30.69	2	true
A(+42.01)SIWVGHR	+ +	484.258	74.1191	41.61	2	true	484.257	73.3091	47.11	2	true
TC(+57.02)VADESAENC(+57.02)DK	+ -	749.791	18.2824	74.89	2	false
VFEGNRPTNSIVFTK	+ +	570.302	72.3906	44.65	3	false	570.3	71.7449	71.16	3	true
G(+42.01)FLFGPSLAQ(+.98)ELGLGC(+57.02)VLIR	+ -	730.729	196.361	36.18	3	false
VNNSSLIGVGYTQTLRPGVK	+ +	701.72	93.797	60.57	3	false	701.72	93.0954	76.04	3	true
GTPQDLAR	- +						429.222	21.2472	35.16	2	false
V(+42.01)N(+.98)PTVFFDIAVDGEPLGR	+ +	995.005	191.629	51.87	2	false	995.014	191.771	41.53	2	false
ALGFTDIVTVQVLPQC(+57.02)EC(+57.02)R	+ +	736.045	143.741	57.51	3	true	736.038	143.51	64.57	3	true
LVINGN(+.98)PITIFQERDPSK	+ +	681.372	124.154	53.2	3	true	681.366	125.795	52.07	3	false
TASDFITK	+ +	441.73	40.5688	61.36	2	false	441.729	39.259	65.37	2	false
TYAIC(+57.02)GAIR	- +						512.761	62.1774	60.81	2	false
NTIVTSYNR	+ -	534.275	36.5665	45.3	2	false
ALEIIPR	+ +	406.257	76.3411	37.79	2	true	406.252	75.4741	43.32	2	true
Q(+.98)(+42.01)FLQAAEAIDDIPFGITSNSDVFSK	+ +	919.451	193.188	65.94	3	false	919.457	193.226	42.82	3	false
ETPALTINR	+ -	507.778	55.6904	40.68	2	false
LGLDFPNLPYLIDGAHK	- +						628.338	157.169	70.04	3	false
SEGFDTYR	- +						487.718	36.2648	53.97	2	false
ASAPNSHVPLSSAFFASWR	- +						678	124.163	52.25	3	false
DVLSVAFSSDNR	+ +	655.324	95.9201	75.97	2	false	655.32	95.0726	32.36	2	false
STVPTDFSSAK	+ +	570.278	48.7716	30.85	2	false	570.282	47.646	51.2	2	false
YDGSTIVPGEQGAEYQHFIQQC(+57.02)TDDVR	- +						779.107	108.683	43.44	4	true
NKPLFFADK	- +						360.534	61.475	57.83	3	true
ALSVGNIDDALQC(+57.02)YSEAIK	+ -	1034.01	140.667	32.25	2	false
SREIFLSQPILLELEAPLK	+ +	732.765	165.276	49.72	3	false	732.761	165.178	66.14	3	false
QLLAPVVK	- +						434.286	66.4548	34.85	2	false
AAHIFFTDTC(+57.02)PEPLFSELGR	+ -	770.048	141.846	39.14	3	true
TFTTQETITNAETAK	+ +	828.409	61.5459	81.86	2	true	828.409	60.956	55.65	2	true
Q(-17.03)QDHFFQAAFLEER	- +						874.9	123.48	66.64	2	false
WELLQQVDTSTR	+ +	738.376	103.125	72.83	2	true	738.376	102.206	68.25	2	false
LVPLLDTGDIIIDGGNSEYRDTTRR	+ -	698.119	128.988	41.01	4	false
GIASVLQELNVTVVTSLC(+57.02)R	+ -	687.05	187.932	45.65	3	false
LAALPNVYEVISK	+ -	708.908	128.597	46.9	2	false
AIPQLQGYLR	+ +	579.832	97.8214	59.9	2	true	579.832	97.0243	60.38	2	true
GTLLALER	+ +	436.763	75.3684	41.68	2	true	436.764	74.9189	43.15	2	false
DIDAFWLQR	- +						582.296	120.126	40.72	2	false
SLGDDISSETSGDFR	+ +	793.357	78.5522	37.26	2	false	793.349	77.8843	61.51	2	false
Q(-17.03)LLQLLTTYIVR	+ +	722.429	196.748	29.86	2	false	722.424	196.812	35.08	2	false
AITIAGIPQSIIEC(+57.02)VK	+ -	856.983	146.289	45.76	2	false
IQQNTFTR	- +						504.263	27.1764	36.88	2	false
YHTVN(+.98)GHNC(+57.02)EVR	- +						496.219	15.822	51.53	3	false
IPDYSDSFK	+ +	536.254	63.6907	34.44	2	false	536.253	62.7234	59.7	2	false
IHPQTIIAGWR	+ -	431.253	86.2494	32.45	3	false
TIISYIDEQFER	+ +	757.384	129.773	44.56	2	false	757.374	129.026	43.92	2	false
TTPSYVAFTDTER	+ +	744.35	75.4225	74.02	2	true	744.351	74.7292	75.67	2	true
ILSISADIETIGEILK	+ +	572.332	182.242	44.04	3	false	572.335	182.361	70.11	3	true
GC(+57.02)EVIQEIK	- +						538.279	57.1419	41.2	2	false
L(+42.01)LGN(+.98)VLVC(+57.02)VLAHHFGK	+ +	607.336	190.889	33.36	3	false	607.345	191.318	42.46	3	true
DFLIPIGK	+ +	451.769	114.898	56.19	2	false	451.768	114.343	57.99	2	true
TNVNGGAIALGHPLGGSGSR	+ +	612.322	69.9911	46.46	3	false	612.319	69.3031	57.16	3	false
IFRDGEEAGAYDGPR	+ +	551.588	49.2307	79.57	3	false	551.596	48.1432	86.03	3	true
EITALAPSTMK	+ +	581.308	41.1464	43.72	2	false	581.314	39.5157	44.48	2	false
IVFENPDPSDGFVLIPDLK	- +						705.706	161.042	44.38	3	false
DAVTYTEHAKR	+ +	430.886	17.2743	52.1	3	true	430.885	15.6743	30.32	3	false
Q(+.98)(+42.01)LFHPEQLITGKEDAANNYAR	+ +	820.075	112.746	66.75	3	true	820.076	111.857	68.28	3	false
SIVIRPLEPQPAPHLAR	- +						474.279	86.7229	31.93	4	false
EFVISDR	- +						433.222	52.349	30.04	2	false
NVQFVFDAVTDVIIK	+ +	569.984	170.408	57.03	3	true	569.983	171.855	72.6	3	true
LVILEGELERAEER	- +						552.639	96.4496	46.05	3	false
SLNNQFASFIDK	+ +	692.349	106.297	80.53	2	true	692.343	105.313	54.3	2	true
SGYLSSER	+ +	449.718	22.4986	37.59	2	false	449.716	21.1422	60.03	2	false
LREC(+57.02)LPLIIFLR	+ +	514.977	154.877	75.55	3	false	514.977	154.801	82.99	3	true
ALELEQER	+ +	494.258	42.5715	48.12	2	true	494.258	41.4801	47.52	2	false
VGGTSDVEVNEKK	+ -	454.567	21.0785	67.33	3	false
ITALDEFATK	- +						554.797	81.4493	36.24	2	false
ESTVFEDLSDEAERDEYELLC(+57.02)PDNTR	+ +	1044.79	154.718	55.73	3	true	1044.79	154.431	58.29	3	true
LHIIEVGTPPTGNQPFPK	+ +	649.03	101.703	52.9	3	false	649.023	100.891	67.35	3	false
GFGFVLFK	+ +	457.762	133.198	70.26	2	true	457.759	132.351	71.18	2	true
LPEAAFLAR	- +						494.279	87.1941	36.27	2	false
TLIEFLLR	- +						502.81	144.577	49.5	2	true
AVAFQNPQTHVIENLHAAAYR	- +						588.306	91.3224	57.8	4	false
SPILVATAVAAR	- +						584.851	86.5564	59.88	2	false
LQATVQELQK	+ +	579.329	52.4746	51.14	2	true	579.329	51.1717	50.61	2	true
SIILSGTVLPSAQR	- +						721.417	106.676	33.62	2	false
AAVATFLQSVQVPEFTPK	+ +	645.019	148.47	84.79	3	true	645.016	148.064	84.56	3	true
NVFNALIR	+ +	473.775	101.174	48.52	2	false	473.778	100.317	52.9	2	true
LFDFLVEAINR	+ +	668.87	157.531	49.11	2	true	668.863	157.1	61.74	2	false
LPAC(+57.02)VVDC(+57.02)GTGYTK	+ +	770.86	65.6046	78.49	2	false	770.855	64.8076	67	2	false
SLPQSDPVLK	- +						542.303	57.4246	43.76	2	false
DC(+57.02)IGGC(+57.02)SDLVSLQQSGELLTR	+ -	770.038	124.339	64.71	3	false
TWNDPSVQQDIK	+ +	715.848	65.0495	82.09	2	true	715.849	64.2133	84	2	true
ELAVQIQK	+ +	464.776	53.8985	43.26	2	false	464.774	52.8908	42.53	2	false
IITITGTQDQIQNAQYLLQNSVK	+ +	863.798	141.132	51.76	3	false	863.796	140.738	63.38	3	true
GLLDVTC(+57.02)K	- +						453.24	65.7741	50.7	2	true
LIIWDSYTTNK	- +						677.357	99.5931	50.16	2	false
DVVIC(+57.02)PDASLEDAKK	+ +	830.416	73.4302	43.46	2	false	553.943	72.7825	51.45	3	false
VNPALAELNLR	+ +	605.346	97.6075	67.39	2	false	605.347	96.6726	80.91	2	false
AVELAANTK	+ +	458.757	29.4949	37.36	2	false	458.756	28.1102	54.9	2	true
IQRPPEDSIQPYEK	+ +	567.291	52.7975	59.34	3	false	567.296	51.8527	36.5	3	false
ALAAAGYDVEK	+ +	554.284	50.2886	79.87	2	true	554.285	49.3905	87.66	2	true
Q(-17.03)TQVSVLPEGGETPLFK	+ +	906.977	133.927	30.49	2	true	906.972	133.199	53.13	2	false
EIAENALGK	- +						472.756	36.5164	47.25	2	false
IKNQADC(+57.02)IPFFR	+ +	503.594	94.0692	79.39	3	true	503.593	93.2979	83.71	3	true
AIVQLVNER	+ +	521.305	69.0618	48.89	2	false	521.301	68.272	44.6	2	false
LAAC(+57.02)VNLIPQITSIYEWK	+ +	707.043	168.837	29.67	3	false	707.045	168.69	32.24	3	false
NSEPEEVIPSR	+ +	628.815	49.8829	46.06	2	false	628.804	48.945	37.93	2	false
AELEIQKDALEPGQR	- +						566.295	69.1912	69.8	3	false
AWGPGLEGGVVGK	+ +	613.834	83.2465	59.34	2	false	613.827	82.5341	72.1	2	false
KVETDHIVAAVGLEPNVELAK	- +						744.747	102.1	48.49	3	false
C(+57.02)ATSKPAFFAEK	+ +	452.892	51.6535	81.44	3	false	452.891	50.7806	79.04	3	false
LDIDPETITWQR	- +						743.882	111.855	46.92	2	false
Q(+.98)(+42.01)VAASTAQLLVAC(+57.02)K	+ -	751.894	113.671	33.32	2	false
LVAQLYK	+ +	417.759	55.0521	33.92	2	false	417.756	54.2426	47.27	2	false
SIQLDGLVWGASK	+ +	687.385	121.826	33.82	2	false	687.379	120.998	33.51	2	false
EGVVEC(+57.02)SFVK	- +						577.275	63.0118	43.38	2	false
C(+57.02)KDDEFTHLYTLIVRPDNTYEVK	+ +	572.081	125.905	49.58	5	false	714.853	124.881	72.5	4	false
QLLYDAIK	+ -	482.275	79.4968	38.83	2	false
ALEHFTDLYDIKR	+ +	405.964	86.823	73.27	4	false	405.964	86.04	68.17	4	false
FSNLVLQALLVLLK	+ +	786	197.671	55.2	2	false	786.003	197.713	54.36	2	false
VNLAELFK	- +						467.274	117.46	55.77	2	false
VNIIPIIAK	+ -	490.828	110.506	52.25	2	true
ASFNHFDRDHSGTLGPEEFK	- +						573.514	68.4536	62.61	4	false
VAQPTITDNKDGTVTVR	+ -	605.656	56.5983	73.03	3	false
THSDQFLVAFK	- +						431.559	85.5717	66.81	3	true
AYAALAALEK	+ +	510.792	82.0364	43.01	2	false	510.787	81.6273	70.12	2	false
GYSFTTTAER	+ +	566.764	49.1997	77.69	2	true	566.766	47.8615	88.02	2	true
ELAFQISK	+ +	468.264	75.8219	42.42	2	false	468.262	75.0603	46.01	2	false
SEDLLDYGPFRDVPAYSQDTFK	- +						855.077	135.835	38.12	3	false
NSNVIPYDYNR	- +						677.82	62.6561	42.58	2	false
LFPDTPLALDANK	- +						707.882	112.029	38.3	2	false
LAPGTIVEVWKDSAYPEELSR	- +						787.399	132.335	37.83	3	false
ASSVVVSGTPIR	- +						586.822	58.6187	57.21	2	false
KSNFAEALAAHK	+ +	429.568	43.3563	65.7	3	false	429.566	42.2367	80.43	3	false
NSSYFVEWIPNNVK	+ +	848.918	125.022	70.8	2	true	848.919	124.275	78.03	2	true
H(+42.01)IAQ(+.98)LAGN(+.98)SDLILPVPAFNVINGGSHAGNK	- +						767.9	150.271	47.62	4	true
A(+42.01)GLNSLEAVK	+ +	522.291	93.3202	36.73	2	false	522.287	92.4398	37.78	2	false
Q(+.98)(+42.01)VKPYVEEGLHPQIIIR	+ -	688.053	110.589	37.25	3	false
SNLAYDIVQLPTGLTGIK	- +						952.037	153.096	30.6	2	false
DTYIENEK	+ +	506.235	23.6537	39.73	2	false	506.233	22.2762	47.33	2	false
LNQWC(+57.02)NVVR	- +						594.797	65.8906	50.01	2	false
IDHILDAL	+ +	455.255	101.311	61.42	2	true	455.252	100.279	55.43	2	false
FNTANDDNVTQVR	+ +	747.351	47.5277	61.17	2	true	747.351	46.4899	79.5	2	true
EGETYFDVVAVVDPVTR	- +						948.468	142.719	50.63	2	false
VIADNVKDWSK	+ +	637.839	54.7562	42.15	2	false	425.56	53.8582	61.5	3	false
APLVLKD	+ +	378.237	50.6907	58.17	2	true	378.235	49.6232	49.26	2	false
YSQVLANGLDNK	- +						661.335	59.5958	43.55	2	false
TLSDYNIQK	+ +	541.277	45.4826	47.53	2	false	541.274	44.035	44.52	2	false
EGIAQTVFLGLNR	+ -	709.393	122.145	49.86	2	false
FC(+57.02)NRYPNIELSYEVVDKDSIR	- +						655.079	105.708	30.95	4	false
IVYEGGIDPILR	+ -	672.883	104.933	65.22	2	false
SEIDLLNIRR	+ +	410.238	89.1456	54.17	3	false	410.236	88.6515	62.7	3	true
STNPGISIGDVAK	+ +	629.832	72.4295	45.95	2	false	629.836	71.7483	48.81	2	false
EGLEIVK	- +						394.23	55.9411	34.21	2	false
LVLLGESAVGK	+ +	543.332	88.8395	53.91	2	false	543.327	88.1621	69.18	2	false
NFTEVHPDYGSHIQALLDK	- +						546.774	100.923	45.13	4	false
VGPLLAC(+57.02)IIGTQFR	+ +	772.934	150.926	97.72	2	true	515.623	150.541	98.48	3	true
IGNFSTDIKDSK	+ +	662.834	51.6718	57.08	2	true	442.227	50.9148	63.76	3	true
STAISLFYELSENDLNFIK	+ +	735.379	186.101	49.83	3	true	735.38	186.152	76.2	3	true
LTSLPLGALR	- +						520.83	103.011	41.76	2	false
K(+42.01)VESLQ(+.98)EEIAFLKK	- +						568.989	112.782	43.67	3	true
VVSQYHELVVQAR	+ +	509.946	59.8532	39.41	3	false	509.945	59.2274	52.93	3	false
Q(-17.03)LIVGVNK	+ +	427.26	86.6471	53.83	2	true	427.257	86.1096	56.85	2	false
QSEPFFK	+ +	441.721	55.7247	31.02	2	false	441.721	54.7836	37.89	2	false
LLDEVFFSEK	- +						613.817	113.314	67.29	2	false
DFTATDLSEFAAK	+ +	708.342	107.581	58.44	2	false	708.335	106.859	78.19	2	true
L(+42.01)KQ(+.98)EYFVVAATLQDIIR	- +						684.057	193.173	61.87	3	false
QLVEIEK	- +						429.746	48.1611	30.19	2	false
G(+42.01)GC(+57.02)ASGLYPDAFAPVAQ(+.98)FVNWIDSIIQR	+ -	1032.51	202.671	33.08	3	false
GSPLVVISQGK	+ -	542.82	73.6986	48.65	2	false
VVQSLEQTAR	+ +	565.813	35.3423	38.02	2	false	565.81	33.9436	55.04	2	true
SSGVPPEVFTR	+ +	588.304	69.452	51.06	2	true	588.306	68.5215	71.32	2	true
RLFEGNALLR	+ -	594.845	80.0004	41.68	2	false
TSFHALTSILK	- +						406.565	97.234	70.76	3	false
SEIDLLNIR	+ +	536.804	108.209	67.77	2	false	536.802	107.334	62.7	2	false
ITAHLVHELR	- +						396.898	46.6177	42.78	3	false
AQYPIADLVK	+ -	559.324	95.4895	29.93	2	false
ATVLNYLPK	+ +	509.798	95.0909	63.03	2	true	509.797	94.594	62.41	2	false
ESQKVELSESR	+ +	431.218	22.9247	49.06	3	false	431.22	21.2505	42.29	3	false
C(+57.02)DSSPDSAEDVRK	+ +	489.212	15.3167	109.23	3	true	489.212	13.7621	110.14	3	true
LKLGEIVTTIPTIGFNVETVEYK	- +						855.471	161.558	33.1	3	false
QDIAFAYQR	- +						556.279	63.3037	51.63	2	true
DC(+57.02)VGPEVEK	+ +	516.736	29.4693	56.71	2	true	516.736	27.9404	61.86	2	true
ALIAGGGAPEIELALR	+ +	775.947	128.674	51.76	2	false	775.952	127.846	56.23	2	false
DKGEYTLVVK	+ +	576.318	53.7229	67.89	2	false	576.315	52.7925	50.02	2	true
AFYVNVLNEEQR	+ +	741.37	97.9031	86.02	2	true	741.371	97.2196	92.8	2	true
NVNQSLLELHK	+ -	432.239	66.7907	38.96	3	false
FEDENFILK	+ +	577.789	93.1197	59.8	2	false	577.79	92.296	55.21	2	false
QLFLQTYAR	+ -	570.314	86.4719	32.66	2	false
AFLDALQNQAEASSK	+ -	796.888	93.3419	29.38	2	false
IHEGC(+57.02)EEPATHNALAK	- +						444.96	27.1014	49.72	4	false
ILNDVQDRFEVNISELPDEIDISSYIEQTR	- +						1184.27	169.783	29.35	3	false
IALDFQR	- +						431.741	72.9805	36.83	2	false
S(+42.01)Q(+.98)IHDIVLVGGSTR	+ +	762.915	93.5141	54.27	2	true	762.904	92.6311	63.22	2	false
NQINALTSFVDASM(+15.99)VYGSEEPLAR	+ +	876.771	153.459	39.66	3	false	876.759	153.562	48.05	3	true
QAAASATQTIAAAQHAASTPK	+ +	665.676	65.6012	55.07	3	false	665.676	64.8433	60.82	3	false
WAPNENKFAVGSGSR	- +						540.605	57.908	32.5	3	false
RIPQSTLSEFYPR	+ -	531.944	88.4816	34.25	3	false
A(+42.01)DSELQLVEQR	+ +	665.339	96.663	57.08	2	false	665.333	95.5383	56.47	2	false
DVDIIDHHDNTYTVK	+ +	595.614	64.3116	41.93	3	false	595.618	63.5941	44.32	3	false
A(+42.01)AVLQQVLER	+ +	584.837	155.52	31.11	2	false	584.837	155.23	47.27	2	true
ALASQLQDSLKDLK	+ +	510.624	99.4657	56.64	3	false	510.622	98.7534	50.4	3	true
VFQEFIK	- +						455.75	77.3029	47.63	2	false
Q(-17.03)VALWDTK	- +						472.246	100.811	60.59	2	true
DVVQAYPEVR	+ +	588.301	61.1653	40.05	2	false	588.303	60.2443	33.29	2	true
SGTALENPVLLNK	- +						678.382	82.8541	50.82	2	false
AREQAEAEVASLNRR	- +						425.723	38.5014	52.61	4	false
YTQPNIC(+57.02)R	+ +	526.254	35.9979	40.58	2	false	526.259	34.6756	41.3	2	false
KGTVVAEKDRPHEGTRPVR	- +						427.238	15.5539	44.3	5	true
ALLDSLQLGPDSLTVHLIHEVTK	+ +	625.602	161.47	55.6	4	true	625.6	161.322	86.74	4	true
IILDLISESPIK	+ +	670.907	139.934	74.26	2	true	670.903	139.328	79.63	2	true
DALNIETAIK	+ -	544.299	88.3736	35.71	2	false
INSITVDNC(+57.02)K	+ +	582.286	39.9689	47.64	2	true	582.284	38.3652	56.55	2	true
NYLSPTFK	- +						485.252	65.9844	34.65	2	false
NIIHGSDSVK	+ +	357.193	24.1004	47.08	3	false	357.192	22.5453	51.34	3	true
ALDIPLVK	+ -	434.779	100.169	35.3	2	false
N(+.98)(+42.01)ALLSLAK	+ -	436.764	109.557	36.16	2	false
HIADLAGNSEVILPVPAFN(+.98)VIN(+.98)GGSHAGNK	- +						754.142	146.167	42.6	4	false
AQADLALEK	+ +	479.763	42.7387	32.73	2	false	479.765	41.5557	36.42	2	false
FVPNLPK	+ -	407.744	67.1833	43.76	2	false
E(+42.01)Q(+.98)VANSAFVER	+ -	646.814	54.3003	40.58	2	false
RYADLTEDQLPSC(+57.02)ESLKDTIAR	- +						646.074	95.3593	68.35	4	false
VLDELTLTKADLEM(+15.99)QIESLTEELAYLKK	+ -	813.937	191.111	46.19	4	false
LNDGSQITYEK	+ -	634.307	39.1497	51.18	2	false
YLQTLTTIAAEK	- +						676.373	88.0347	61.46	2	true
AC(+57.02)EFAGFQC(+57.02)QIQFGPHNEQK	+ +	799.359	101.263	48.17	3	false	799.355	100.371	54.09	3	false
SVPTWLK	- +						415.741	72.5923	31.37	2	false
NTLLIAGLQAR	+ +	585.351	99.1522	62.08	2	true	585.353	98.3543	69.8	2	true
EKLDSVIEFSIPDSLLIR	+ +	692.05	161.939	70.51	3	true	692.049	161.867	76.5	3	true
VLQSALAAIR	+ +	521.331	83.1356	57.46	2	false	521.322	82.7361	55.5	2	false
EATNPPVIQEEKPK	- +						527.277	40.0108	75.52	3	false
YQPM(+15.99)EPNPR	+ +	574.261	28.1823	52.5	2	true	574.261	26.6141	54.23	2	true
LALLNEK	+ -	400.744	61.9847	28.82	2	false
LVTDLTK	+ +	395.24	44.4173	46.88	2	true	395.238	43.379	47.28	2	true
NNLKDC(+57.02)GLF	+ -	540.765	73.4569	40.69	2	false
IANVFTN(+.98)AFR	+ +	577.305	99.2492	71.08	2	true	577.305	98.8633	60.94	2	true
IREEYPDR	+ +	359.849	19.8115	43.08	3	true	359.849	18.3971	46.36	3	true
IDDPTDSKPEDWDKPEHIPDPDAK	- +						690.825	73.5362	46.71	4	false
VTQDELKEVFEDAAEIR	+ +	664.668	130.552	79.1	3	false	664.666	129.881	92.96	3	true
IGLFGGAGVGK	+ +	488.284	86.1829	58.49	2	true	488.282	85.7196	60.54	2	true
LANQAADYFGDAFK	- +						765.868	104.164	53.52	2	false
LVVADTR	+ +	387.228	29.6919	30.24	2	false	387.225	28.3876	39.49	2	true
VGIGAFPTEQDNEIGELLQTR	+ -	763.057	145.175	54.78	3	false
KGGKEFVEAVLELR	+ +	525.634	106.609	68.83	3	false	525.632	105.807	72.2	3	false
PNSEPASLLELFNSIATQGELVR	- +						829.107	192.454	48.47	3	false
GLFIIDDK	+ +	460.757	98.5072	55.02	2	true	460.756	97.7006	52.47	2	true
LEAALGEAK	+ -	451.247	40.0339	31.94	2	false
DYFNVPYPLPK	+ -	676.855	123.195	42.28	2	false
QSVEADIN(+.98)GLR	+ -	601.803	58.623	49.74	2	false
KRAEFTVETR	+ +	412.894	26.3586	29.24	3	false	412.892	24.9933	38.72	3	false
YWPQEAGEYAVHVLC(+57.02)NSEDIR	+ +	846.073	135.366	55.45	3	false	846.057	134.878	52.18	3	false
T(+42.01)TGIVM(+15.99)DSGDGVTHTVPIYEGYALPHAILR	+ -	649.132	126.019	32.09	5	false
ADDKETC(+57.02)FAEEGKK	+ +	543.248	19.7543	74.46	3	false	407.687	17.983	72.14	4	true
AIAELGIYPAVDPLDSTSR	+ +	994.526	135.132	84.59	2	true	994.519	134.433	84.13	2	false
LVVLGSGGVGK	+ +	493.304	67.4732	57.65	2	true	493.303	66.6972	69.56	2	true
QYGFC(+57.02)K	+ +	401.681	30.1486	50.89	2	true	401.68	28.9179	49.3	2	true
N(+.98)(+42.01)KLNDLEDALQQAKEDLAR	+ -	743.048	141.666	71.1	3	true
LGGSQEDQIKNAIDK	+ -	539.278	59.4977	28.38	3	false
V(+42.01)N(+.98)VDAVGGEALGR	+ -	650.343	94.8248	27.85	2	false
EC(+57.02)AN(+.98)GYLELLDHVLLTLQKPSPELK	+ -	721.135	186.997	59.98	4	false
ILDELTLC(+57.02)R	- +						566.793	91.5786	28.66	2	false
LLLPWLEAR	+ +	555.837	144.623	39.35	2	false	555.835	144.253	53.37	2	true
GYGFVHFETQEAAER	+ +	580.939	80.1846	38.3	3	false	580.935	79.5911	82.66	3	false
NLPQYVSNELLEEAFSVFGQVER	- +						890.117	194.627	71.69	3	false
QASIQHIQNAIDTEK	+ -	565.961	61.5409	70.33	3	false
V(+42.01)FLQN(+.98)LLSVSQAR	+ -	759.42	182.25	32.6	2	false
GFSEGLWEIENNPTVK	- +						910.448	115.585	31.24	2	false
TQPGLPYSQVR	- +						623.322	60.6294	39.29	2	false
GDSGGPLLC(+57.02)NNVAHGIVSYGK	+ +	705.673	94.7912	47.44	3	true	705.679	94.0731	55.88	3	true
LTPNVTDIVSIAR	- +						699.897	118.013	39.63	2	false
ILDELTLC(+57.02)K	- +						552.802	88.8772	44.2	2	false
ISSLLEEQFQQGK	- +						753.887	87.5307	64.85	2	true
ALLSAPWYLNR	- +						652.36	120.094	40.66	2	false
MHEGDEGPGHHHKPGLGEGTP	- +						544.747	29.4266	29.98	4	false
AGFAGDDAPR	+ +	488.727	30.3997	74	2	true	488.726	29.176	74.39	2	true
AAAYNLVQHGITNLC(+57.02)VIGGDGSLTGANIFR	- +						1034.87	152.99	38.13	3	false
TEERAELAESR	+ +	430.882	18.8172	39.68	3	true	430.882	16.8469	48.54	3	true
SISGAFPGIESK	+ +	596.817	79.7906	53.68	2	true	596.811	78.9467	52.76	2	true
TATESFASDPILYRPVAVALDTK	+ +	822.437	133.707	84.56	3	true	822.436	133.015	78.71	3	true
N(+.98)GKPVTTGVSETVFLPR	- +						601.659	99.1462	77.18	3	false
LEETVQAK	- +						459.25	19.4886	41.61	2	false
KVHVIFNYK	+ +	383.227	51.343	56.12	3	true	383.225	50.6995	73.74	3	true
KGDEC(+57.02)ELLGHSK	+ +	458.224	26.8931	47.78	3	false	458.223	25.3223	57.53	3	false
SGALLAC(+57.02)GIVNSGVR	+ +	737.385	93.7271	27.82	2	false	737.399	93.0611	39.45	2	false
ESESAPGDFSLSVK	- +						726.851	80.4205	78.31	2	false
DSGNKPPGLLPR	+ -	417.564	53.2488	67.62	3	false
IGGIGTVPVGR	+ +	513.307	69.5867	71	2	true	513.305	68.8697	70.63	2	true
ASAGSYISALR	+ +	548.296	72.3256	66.51	2	true	548.298	71.7433	72.27	2	true
A(+42.01)IWN(+.98)VINWENVTER	- +						596.3	180.011	42.44	3	false
GLGDC(+57.02)LVK	+ +	431.226	57.3741	38.88	2	false	431.227	56.4118	48.8	2	false
ADFC(+57.02)IIHYAGK	+ +	647.814	81.128	64.65	2	false	647.813	80.5281	64.42	2	false
SIQADGLVWGSSK	+ -	674.343	87.348	53.63	2	true
C(+57.02)SVDFTR	+ +	442.702	37.5814	34.09	2	false	442.7	36.1914	52.39	2	false
NVNPVALPR	+ +	490.287	63.8668	29.77	2	false	490.286	62.8997	50.49	2	true
SDPYLEFHK	+ +	379.187	56.4437	46.55	3	false	379.185	55.4661	40	3	false
A(+42.01)DGQVAELLLR	+ +	613.836	139.004	60.05	2	false	613.83	138.39	47.95	2	false
SADFVVEAIGDDVGTLGFSVEGPSQAK	+ +	899.108	163.776	57.22	3	true	899.106	163.536	71.83	3	true
Q(+.98)(+42.01)NQIAVDEIRER	+ -	757.387	66.2793	46.5	2	true
NNPSKPLHVIK	+ +	416.251	28.064	31.33	3	false	416.244	26.5599	46.45	3	false
IVVPPLPGK	- +						460.303	85.5007	39.52	2	false
TKVEAFQTTISK	+ +	451.585	53.677	61.19	3	false	451.582	52.6394	63.54	3	false
NGFPVALAR	- +						472.766	80.8369	48.08	2	true
YIETDPANRDR	- +						450.551	23.3819	40.53	3	true
QLIC(+57.02)DPSYVK	- +						611.812	65.7413	50.05	2	false
T(+42.01)FC(+57.02)Q(+.98)LILDPIFK	+ -	769.404	190.502	34.88	2	false
IFSAYIK	- +						421.242	70.1556	48.99	2	false
IITFTK	+ +	361.726	52.5994	38.17	2	true	361.725	51.6899	28.49	2	false
LKQVLLHQQAK	+ +	435.94	30.0508	58.05	3	true	653.402	28.6856	58.55	2	true
AFITNIPFDVK	+ +	632.851	126.844	72.47	2	true	632.847	125.839	73.1	2	true
ATIISEQQAK	+ +	544.802	33.4424	31.38	2	false	544.799	32.0671	27.65	2	false
GAGTDDSTLVR	+ +	546.272	31.2184	32.53	2	false	546.271	29.7857	46.94	2	true
AFGFSHLEALLDDSKELQR	- +						544.787	134.651	48.68	4	false
ENNAVYAFLGLTAPPGSK	+ +	616.984	141.149	77.14	3	true	616.988	140.435	82.96	3	true
VVGAQSLK	+ +	401.244	27.3817	28.23	2	false	401.244	25.9204	40.58	2	false
A(+42.01)LGQ(+.98)NPTNAEVLK	+ -	699.363	85.339	29.36	2	false
NITYLPAGQSVLLQLPQ	- +						619.017	155.623	49.22	3	false
KIC(+57.02)LDLQAPLYK	- +						487.94	102.053	69.59	3	false
ATFDAISK	+ -	426.727	43.9498	49.53	2	false
ENLISALEEAK	- +						608.822	109.23	51.68	2	false
IAEVDASVVR	+ +	529.797	57.3841	46.79	2	true	529.794	56.711	50.07	2	true
TPVTDPATGAVK	- +						578.811	40.71	65.31	2	false
LEWHPFTLTSAPEEDFFSIHIR	- +						668.839	160.438	64.52	4	true
YEYQPFAGK	+ +	551.764	59.321	35.53	2	false	551.767	58.51	53.03	2	true
TTDDLTEAWLQEK	+ +	775.376	99.0831	58.59	2	true	775.368	98.1505	53.79	2	false
LHEEEIQELQAQIQEQHVQIDVDVSKPDLTAALR	+ -	785.41	137.75	59.84	5	false
ISTEVGITNVDLSTVDKDQSIAPK	+ -	844.112	107.441	53.91	3	false
IIPGFM(+15.99)C(+57.02)QGGDFTR	- +						807.873	89.768	37.45	2	false
AGAESILANR	+ +	501.279	51.4232	38.58	2	false	501.27	50.5335	47.37	2	false
GGIC(+57.02)NGDGGTPLVC(+57.02)EGLAHGVASFSLGPC(+57.02)GR	+ +	1024.8	131.063	47.25	3	false	1024.81	130.212	69.79	3	false
IVFDSIDNLEAAPHDIGYVK	- +						739.383	125.131	55.62	3	false
FYPEDVSEELIQDITQR	+ +	694.674	161.789	66	3	true	694.672	161.582	74.89	3	true
LVPVLSAK	+ +	413.773	68.0559	44.12	2	true	413.771	67.2934	44.71	2	true
V(+42.01)NN(+.98)KN(+.98)EQRVSS	- +						440.211	46.9822	31.79	3	false
GFKDQIYDIFQK	+ +	751.398	112.021	39.63	2	false	751.393	111.441	70.37	2	false
DATNVGDEGGFAPNILENK	+ +	654.315	103.98	75.12	3	true	654.31	103.158	77.38	3	true
AIGSASEGAQSSLQEVYHK	+ +	654.655	65.8849	71.25	3	false	654.652	65.1641	73.73	3	true
FGGEHVPNSPFQVTALAGDQPSVQPPLR	+ +	982.506	128.317	51.94	3	true	982.5	127.454	91.4	3	true
QALAQISLPR	+ +	548.826	88.8059	80.58	2	true	548.825	88.2779	78.86	2	true
LLLLGAGESGK	+ +	529.316	85.1144	66.12	2	true	529.313	84.7795	66.82	2	true
FFSASC(+57.02)VPGADKGQFPNLC(+57.02)R	+ +	753.359	103.89	89.31	3	true	753.35	102.991	87.33	3	true
ALVSAQWVAEALR	+ +	707.385	136.244	29.44	2	false	707.404	135.649	33.55	2	false
SANLVAATLGAILNR	+ +	742.436	171.593	31.96	2	false	495.289	171.814	91.37	3	false
TYQLVYFLDK	- +						645.338	122.61	44.79	2	false
ISREESEQIVLIGSK	+ +	563.313	74.4864	61.74	3	false	563.304	73.8276	59.51	3	false
HEQNIDC(+57.02)GGGYVK	+ +	492.888	30.6516	85.89	3	true	492.888	29.28	88.92	3	true
GTDVNVFNTILTTR	+ +	775.912	128.928	71.54	2	true	775.912	128.098	79.69	2	true
AAYEAELGDAR	+ -	583.281	47.6992	31.51	2	false
DLADELALVDVIEDK	+ +	829.425	163.164	59.99	2	true	829.43	163.211	70.38	2	true
VN(+.98)QIGSVTESIQAC(+57.02)K	- +						817.904	79.2748	63.66	2	true
ADLEM(+15.99)QIESLTEELAYLK	+ +	704.682	190.605	45.02	3	false	704.684	190.926	35.79	3	false
WGTDEEKFITIFGTR	+ -	600.635	127.872	61.69	3	false
GADFLVTEVEN(+.98)GGSLGSK	- +						890.932	103.914	66.94	2	true
FEAHPNDLYVEGLPENIPFR	- +						786.385	129.924	43.39	3	false
EVDIGIPDATGR	+ -	621.827	81.9379	35.55	2	false
Q(-17.03)LLLTADDRVNPC(+57.02)IGGVILFHETLYQK	+ +	1032.88	168.852	63.33	3	true	1032.87	169.243	83.01	3	true
VVQVSAGDSHTAALTDDGR	+ -	633.645	53.2995	47.2	3	false
GLFIIDGK	+ -	431.756	97.9535	36.29	2	false
VAVVAGYGDVGK	+ +	567.805	60.1395	53.39	2	false	567.804	59.5908	59.38	2	true
LLPDDPYEK	+ +	545.279	61.4702	51.63	2	false	545.278	60.621	53.48	2	false
VFGFSLITNK	+ +	563.319	121.424	72.12	2	true	563.317	120.481	74.23	2	true
AGAC(+57.02)NTVIK	- +						467.241	21.1809	42.99	2	false
VLAQNSGFDLQETLVK	+ +	881.467	110.847	69.4	2	false	881.466	110.217	74.71	2	false
ILNPEEIEK	- +						542.795	65.4523	43.73	2	true
TVTATFGYPFR	+ +	630.327	102.304	43.18	2	true	630.327	101.178	63.43	2	true
PGIVELPTLEELKVDEVK	- +						670.047	137.021	40.4	3	true
FLEGELIHDLLTIFVSAK	- +						682.382	195.981	58.46	3	false
IQDKEGIPPDQQR	+ +	508.605	30.722	43.68	3	true	508.597	28.0464	47.05	3	true
QAEILQESR	+ +	537.281	37.5847	36.67	2	true	537.279	36.5247	48.21	2	true
THVADFAPEVAWVTR	- +						566.956	111.319	57.26	3	false
YLQEEVNINR	- +						639.323	59.5222	49.93	2	false
NTVVATGGYGR	- +						547.778	33.0856	48.06	2	false
YQETFNVIER	+ +	649.818	76.7516	53.75	2	true	649.818	75.9912	57.21	2	false
VAVLGASGGIGQPLSLLLK	+ +	897.05	164.633	92.1	2	true	897.046	164.578	92.55	2	true
DPENFPFVVLGNK	+ +	738.382	133.177	64.24	2	true	738.382	132.615	44.41	2	false
ELEDFKLQHGSILGFPK	- +						490.261	113.126	50.56	4	false
QTTVSNSQQAYQEAFEISKK	+ +	763.039	78.1624	47.16	3	false	763.044	77.6716	78.96	3	false
IFPYIY	- +						408.223	126.79	54.48	2	false
LLAALLEDEGGSGRPLLQAAK	- +						708.067	120.96	71.89	3	false
LGLLGLANSLAIEGRK	- +						542.326	133.496	48.1	3	false
LKKLEEEQIILEDQNC(+57.02)K	+ -	533.284	69.279	43.18	4	false
AVVVTDGER	+ +	473.258	26.0806	35.33	2	false	473.258	24.392	31.41	2	true
KGFSEGLWEIENNPTVK	+ +	649.996	102.979	57.13	3	false	649.996	102.272	58.72	3	true
SLLQALNEVK	+ +	557.826	106.108	47.78	2	false	557.825	105.409	42.16	2	false
S(+42.01)DAAVDTSSEITTK	+ +	733.843	60.749	68.11	2	true	733.845	59.8831	67.97	2	true
VLSSIEQK	+ +	452.259	28.4916	48.91	2	true	452.259	27.1456	47.78	2	true
T(+42.01)N(+.98)EKVELQELNDR	+ -	815.902	68.8936	56.28	2	true
EASSVSDFNQNFEVPNR	+ +	647.304	86.7734	53.61	3	true	647.304	86.3422	62.9	3	true
GQVQEVGWHDVAGWLGR	- +						631.99	119.111	39.48	3	false
LGPGGLDPVEVYESLPEELQK	+ -	757.055	153.847	57.49	3	false
A(+42.01)AAAELSLLEK	+ -	579.325	127.945	49.47	2	false
C(+57.02)FQWQR	+ +	462.71	50.7978	63.13	2	false	462.708	49.9754	62.54	2	true
A(+42.01)YHSFLVEPISC(+57.02)HAWNK	+ -	701.001	117.461	40.67	3	false
VLVLSQDYGK	+ -	561.308	68.2716	53.93	2	false
AVHAHVNLGYTK	+ -	437.236	36.9834	41.05	3	false
QITVN(+.98)DLPVGR	+ -	606.829	81.2703	34.72	2	true
AFQAHTPAQ(+.98)K	- +						550.278	45.2272	28.5	2	false
SREYQLNDSAAYYLNDLER	+ +	774.039	108.742	72.56	3	false	774.036	108.011	89.66	3	false
G(+42.01)IFPVLC(+57.02)KDPVQ(+.98)EAWAEDVDLR	+ -	867.432	168.46	29.64	3	false
KPGGFDISLFYR	+ +	467.25	116.407	61.63	3	false	467.252	115.603	64.45	3	true
LIDFLESGK	+ +	511.28	98.3361	49.2	2	true	511.28	97.5962	53.67	2	true
ELSDIAHR	+ +	470.743	29.2123	42.09	2	false	470.743	27.826	47.28	2	false
SLEAQVAHADQQLR	+ +	522.604	66.089	55.15	3	false	522.603	65.2694	63.04	3	false
NC(+57.02)TIVSPDAGGAK	+ -	645.311	39.5757	41.32	2	false
M(+15.99)SSYAFFVQTC(+57.02)R	- +						756.828	91.0887	65.73	2	false
A(+42.01)Q(+.98)FEGIVTDLIR	+ +	702.876	172.05	56.2	2	true	702.884	171.932	44.06	2	false
VGEATETALTC(+57.02)LVEK	+ +	810.908	101.404	56.6	2	false	810.907	100.652	65.91	2	false
LSPPYSSPQEFAQDVGR	+ +	939.447	100.052	40.62	2	false	939.455	99.378	31.91	2	false
LNLNNTVLSK	+ +	558.327	74.1957	39.38	2	false	558.32	73.4968	51.95	2	false
ALASQLQDSLK	- +						587.324	73.5328	60.91	2	false
GSFSEQGINEFLR	+ +	742.363	108.878	66.94	2	true	742.363	108.509	75.6	2	false
FQSLGVAFYR	- +						594.312	101.283	45.11	2	false
ALGFPLERPK	+ +	376.561	78.4574	41.24	3	false	376.552	77.7554	40.65	3	false
LGESQTLQQFSR	- +						697.354	67.0273	49.59	2	false
AIENELLAR	- +						514.788	70.1639	35.62	2	false
N(+.98)IETIINTFHQYSVK	+ -	603.314	152.94	45.58	3	false
NTLEWC(+57.02)LPVIDAK	+ -	779.898	135.851	30.03	2	false
HPDASVNFSEFSK	- +						488.896	70.7308	60.41	3	false
DVVIC(+57.02)PDASLEDAKKEGPYDVVVLPGGNLGAQNLSESAAVK	+ +	1057.03	136.034	35.82	4	false	1057.05	135.519	73.55	4	false
LDSVIEFSIPDSLLIR	+ +	909.008	172.92	55.02	2	true	909.006	173.061	67.49	2	true
KLENC(+57.02)NYAVELGK	+ +	769.386	58.4862	78.16	2	true	513.258	57.9441	79.74	3	true
RFNTANDDNVTQVR	+ +	550.6	40.2547	88.64	3	true	550.601	38.9042	87.07	3	false
IVADKDYSVTANSK	+ +	504.262	37.0194	60.6	3	true	504.259	35.6972	74.29	3	true
SKLTFSC(+57.02)LGGSDNFK	- +						554.272	83.33	56.15	3	false
GTFSQLSELHC(+57.02)DKLHVDPENFR	+ +	658.073	120.345	45.05	4	true	658.067	119.408	34.65	4	true
VVAC(+57.02)NLYPFVK	+ +	655.346	102.416	37.82	2	false	655.347	101.71	48.28	2	false
TFVLPVTPPR	- +						563.833	105.987	74.37	2	false
AGTEEAIVYSDIDLK	- +						812.408	99.4861	42.24	2	false
DYGNSPLHR	+ -	529.752	28.7145	45.14	2	false
TNLLQVC(+57.02)ER	+ +	566.792	65.7728	28.87	2	false	566.796	65.0884	37.89	2	false
ALYTFEPR	+ +	498.759	71.7852	51.02	2	true	498.757	71.2699	55.47	2	false
SIVDYKPNLDLLEQQHQLIQEALIFDNK	+ +	831.941	163.134	48.69	4	false	831.942	163.141	59.58	4	false
DTSASAVAVGLK	- +						559.805	59.5549	63.93	2	false
Q(-17.03)LFDQVVK	+ +	959.524	108.672	46.01	1	false	959.522	107.668	37.89	1	false
N(+.98)GFLLPLVR	+ +	515.307	145.552	70.55	2	false	515.308	145.109	64.19	2	false
GILLFGTK	+ -	424.766	102.296	36.83	2	false
I(+42.01)VNEGGIDPLLR	- +						669.39	114.47	36.25	2	true
NVGQFSGFPFEK	+ +	678.831	109.459	51.32	2	false	678.832	108.815	53.92	2	false
LVNVVLGAHNVR	+ +	430.926	70.1886	73.38	3	true	645.881	68.5231	83.36	2	true
VIVVGDLSVGK	+ -	543.329	95.6932	40.23	2	false
TNVN(+.98)GGAIALGHPLGGSGSR	- +						612.648	72.8227	58.04	3	false
ISFPAIQAAPSFSNSFPQIFR	+ +	775.734	173.739	53.47	3	true	1163.11	173.819	48.55	2	false
LVINGNPITIFQER	+ +	807.454	135.394	74.81	2	false	807.449	134.67	66.19	2	true
LSDGVAVLK	+ +	451.27	61.6001	58.02	2	false	451.268	60.6919	56.23	2	true
DIDNLVQR	+ +	486.762	59.9562	32.33	2	false	486.757	59.0758	38.17	2	true
DTILQLNLK	- +						529.312	105.84	36.82	2	false
G(+42.01)Q(+.98)TLVVQFTVK	- +						631.854	119.981	47.27	2	false
TEFVSLLC(+57.02)K	+ -	548.795	99.1778	29.63	2	false
IPLNDLFR	+ +	494.285	110.253	53.72	2	false	494.284	109.762	47.7	2	true
A(+42.01)ALTRDPQFQK	+ +	658.85	66.1692	51.82	2	true	658.847	65.7086	46.25	2	false
FYDDAIVSQK	- +						593.293	62.0702	40.73	2	false
IEFGVDVTTK	+ +	554.796	82.7291	32.22	2	false	554.794	82.5115	41.57	2	true
IKN(+.98)QADC(+57.02)IPFFR	- +						503.924	98.0648	33.17	3	false
LLQDFFNGKELNK	+ -	522.618	101.868	63.6	3	false
VLGIQVDTDGSGR	+ +	658.84	74.8495	66.12	2	false	658.84	74.2263	72.86	2	false
DLALAIR	- +						386.237	79.6124	34.25	2	true
DLLFKDSAIGFSR	+ +	490.265	111.362	81.97	3	true	490.264	110.702	82.19	3	true
AAQLAIR	- +						371.728	36.8926	34.39	2	false
IQVYSR	- +						383.215	27.2039	38.48	2	true
LGPNYLHIPVNC(+57.02)PYR	+ +	604.977	102.275	88.94	3	true	604.976	101.387	92.98	3	false
GKLDVQFSGLTK	+ +	431.578	79.4186	61.04	3	false	431.575	78.6815	55.17	3	true
IFVEFTSVFDC(+57.02)QK	- +						810.391	136.199	52.09	2	true
QLFSSLFSGILK	- +						670.375	165.891	29.25	2	false
EKEPIAASTNR	+ -	405.885	17.7654	55.06	3	false
SLPADILYEDQQC(+57.02)LVFR	- +						689.688	141.122	49.15	3	true
GLLSSLDHTSIRR	- +						485.606	74.2885	38.86	3	false
NLEVLNFFNNQIEELPTQISSLQK	- +						940.166	186.204	29.07	3	false
ENFQNWLK	+ +	539.767	89.5671	43.21	2	false	539.772	88.9844	40.27	2	true
LFSLELVDESGEIR	+ +	803.922	132.965	56.81	2	false	536.278	132.279	58.95	3	false
NREELGFRPEYSASQLK	- +						506.763	70.4088	54.92	4	false
AVLLVGLC(+57.02)DSGK	- +						616.329	96.8901	40.25	2	true
TNLLLQAHLSR	+ +	422.582	79.4169	51.14	3	false	422.575	78.8941	46.12	3	false
TDAGFTLR	- +						440.735	53.9279	39.2	2	false
STSESTAALGC(+57.02)LVK	+ -	712.353	79.2909	39.58	2	false
QGLLEFVDITATNHTNEIQDYLQQLTGAR	+ +	1096.9	186.55	76	3	true	1096.9	186.824	78.34	3	true
LLEYDTVTR	+ +	555.288	62.993	31.28	2	false	555.289	62.1791	56.41	2	false
D(+42.01)N(+.98)TINLIHTFR	+ -	693.863	109.358	43.16	2	false
LQLEYC(+57.02)SLSAASC(+57.02)EPLASVLR	- +						1184.1	146.28	40.99	2	false
TC(+57.02)EEHQLC(+57.02)VVAVLPHILDTGAAGR	+ +	662.328	135.527	84.77	4	false	662.341	135.002	81.44	4	true
LTQAQIFDYGEIPNFPR	+ +	670.342	136.704	60.4	3	true	670.335	136.115	62.13	3	false
NC(+57.02)PHIVVGTPGR	+ +	436.229	47.2254	71.59	3	true	436.228	46.2634	86.81	3	true
VFSIGPVFR	+ +	511.295	113.353	49.47	2	false	511.293	112.638	51.43	2	false
R(+42.01)SN(+.98)VC(+57.02)TLVR	+ -	574.303	50.67	39.56	2	true
VIEHIM(+15.99)EDLDTNADK	- +						586.946	59.8056	68.29	3	true
AYLDQTVVPILLQGLAVLAK	+ -	709.105	196.004	54.18	3	false
GVNLPGAAVDLPAVSEKDIQDLK	- +						783.756	130.379	54.66	3	true
THINIVVIGHVDSGK	+ +	530.3	76.288	87.03	3	true	530.297	75.3447	90.76	3	true
ASAGPQPLLVQSC(+57.02)K	+ +	728.382	63.9531	92.01	2	true	728.382	63.1634	81.3	2	true
C(+57.02)STSPLLEAC(+57.02)EFLRK	+ +	604.297	118.403	66.72	3	false	604.297	117.078	81.34	3	true
VGENADSQIK	+ +	530.765	20.0449	70.4	2	true	530.766	18.3781	61.24	2	true
VFLAQK	+ +	353.219	36.0502	43.79	2	true	353.217	34.9742	48.53	2	true
ATEHLSTLSEK	- +						405.876	28.2488	33.52	3	false
YEELQQTAGR	+ -	597.79	31.0461	49.71	2	false
QFAYQNSWGLTTR	- +						786.384	94.3573	29.06	2	false
AIVAIENPADVSVISSR	+ +	870.991	112.228	60.7	2	false	580.978	111.284	95.49	3	true
QILLPFR	- +						443.776	106.88	32.13	2	false
ALYEAGER	+ +	454.726	27.7782	52.75	2	true	454.726	26.3939	56.9	2	true
IC(+57.02)DQWDALGSLTHSR	+ -	586.942	102.486	55.84	3	false
QQDVLGFLEANK	+ +	681.36	114.486	44.71	2	false	681.352	113.889	61.75	2	true
SDGIYIINLKR	- +						431.25	89.3644	47.25	3	false
KTKFENLC(+57.02)K	- +						389.878	19.1877	44.15	3	false
YVANIFPYK	- +						557.803	93.3438	57.22	2	true
YLSEVASGDNK	+ +	591.791	33.3706	43.93	2	false	591.786	31.9937	39.6	2	false
VLDSGAPIKIPVGPETLGR	+ +	640.37	114.947	99.88	3	true	640.368	114.135	109.61	3	true
TDFGSPGEPQIIFC(+57.02)R	+ +	862.418	109.197	45.72	2	false	862.416	108.789	46.55	2	true
STLTDSLVC(+57.02)K	- +						562.282	62.9361	75.25	2	true
AYFC(+57.02)QDR	+ -	480.204	29.4983	33.49	2	false
A(+42.01)HC(+57.02)VTLVQLSISC(+57.02)DHLIDKDIGSK	+ -	688.606	124.372	41.73	4	false
LSIPEGK	+ +	372.218	44.5899	35.4	2	false	372.219	43.2447	35	2	false
GQELC(+57.02)ADYSENTFTEYK	+ -	685.63	85.1611	60.43	3	false
LGGSQEDQIKNAIDKLFVLFGAEILK	+ +	949.51	194.693	34.14	3	false	712.394	194.758	61.42	4	false
LN(+.98)GTDPEDVIR	+ -	615.303	69.0322	53.65	2	true
R(+42.01)LEDQ(+.98)LAGLQQELAALALK	+ -	708.396	189.492	43.63	3	false
VLNSIISSLDLLPYGLR	+ -	625.027	181.84	56.94	3	false
LLFPAVDDNLLK	- +						679.4	139.176	53.21	2	true
TDPTTLTDEEINR	+ +	752.854	63.4886	62.22	2	false	752.855	62.5474	44.46	2	false
HNSSGSILFLGR	+ +	429.898	84.8272	31.81	3	true	429.896	84.059	61.08	3	false
AGYTDKVVIGMDVAASEFFR	+ +	726.031	150.07	39.79	3	false	726.022	149.662	57.42	3	false
DSPDLLLLLR	- +						577.841	150.334	34.96	2	false
HLQLAIRNDEELNK	+ +	423.985	62.7355	68.72	4	true	423.98	61.3351	79.06	4	true
DYPVVSIEDPFDQDDWGAWQK	+ +	837.382	160.01	30.38	3	false	837.384	159.614	45.73	3	true
TLYVEEVVPNVIEPSFGLGR	- +						740.064	160.15	49.25	3	true
IEQLSPFPFDLLLK	- +						830.469	185.921	50.19	2	true
GGIVSQVK	- +						394.231	29.6282	49.95	2	false
LFIGGLSFETTDDSLREHFEK	- +						611.056	129.329	59.57	4	false
VAGQDGSVVQFK	+ +	617.822	57.2139	73.71	2	true	617.82	56.2865	74.21	2	false
Q(+.98)(+42.01)VDQLTNDK	+ -	552.269	48.4533	32.85	2	false
GQVLVFLGQSEGLR	- +						751.916	118.303	67.84	2	true
ALQASALK	+ +	401.244	34.5504	49.68	2	true	401.24	33.0384	45.58	2	false
LLLEYTDSSYEEK	- +						795.376	85.9536	47.12	2	false
GTLGGLFSQILQGEDIVR	+ +	952.018	174.4	35.37	2	false	635.014	174.7	70.72	3	true
ALLTLADGRR	+ -	362.553	62.1262	46.47	3	false
NVLIVEDIIDTGK	+ +	714.9	132.172	66.14	2	false	714.903	131.036	61.98	2	true
SHEGETSYIR	+ -	393.523	21.3326	30.26	3	false
RKEVTDEIVK	- +						406.234	25.1352	45.87	3	false
NLDIERPTYTNLNR	+ +	573.632	74.8816	55.59	3	false	573.626	74.4714	78.16	3	true
EDLRLPEGDLGKEIEQK	+ -	493.008	87.9756	74.5	4	false
LSC(+57.02)FAQTVSPAEK	+ -	719.353	63.5245	56.94	2	false
HVFGESDELIGQK	+ +	486.917	67.0831	74.44	3	true	486.91	66.527	80.76	3	true
ETEKDC(+57.02)LNLDK	- +						455.544	33.9746	30.11	3	false
DGLLPENTFIVGYAR	+ +	832.933	135.959	70.63	2	true	832.936	135.446	71.42	2	true
EVSTYIKK	+ +	484.272	24.9323	44.89	2	false	484.267	23.1699	38.31	2	true
QRFQ(+.98)EERQK	+ +	417.212	44.7617	29.86	3	false	417.21	43.5583	28.32	3	false
LTVADIR	+ +	394.237	58.8915	34.72	2	false	394.236	58.2084	38.92	2	false
AEEVATFFAK	- +						556.782	84.7484	45.67	2	false
LTLSALLDGK	+ +	515.812	119.619	63.39	2	true	515.809	118.71	63.44	2	true
VVLPIEAPIR	+ +	553.849	110.974	56.42	2	true	553.848	110.162	78.57	2	true
GLDVEDVK	- +						437.727	48.4061	32.91	2	false
AAVPSGASTGIYEALELRDNDK	+ -	759.715	106.046	71.31	3	false
FGYVDFESAEDLEK	- +						824.871	111.194	67.48	2	false
KLEVLQSQK	- +						358.21	32.8156	34.13	3	false
AALQELLSK	+ +	486.789	85.6477	65.01	2	true	486.787	84.9628	63.6	2	true
AYLSIWTELQAYIK	+ +	849.955	179.753	70.38	2	true	849.959	179.956	80.61	2	true
QLEAIVR	- +						414.746	49.5195	35.08	2	false
DGYAQILR	+ +	468.247	66.3697	36.8	2	false	468.247	65.4836	48.98	2	false
C(+57.02)(+42.01)Q(+.98)VAGWGSQR	+ +	596.272	57.3858	38.3	2	false	596.268	56.6118	35.69	2	false
YLTWASR	- +						448.731	60.3045	45.12	2	true
TQILAASYELHK	- +						458.583	69.4361	71.81	3	false
VGNIEIK	+ -	386.732	41.8181	28.28	2	false
IQHPSNVLHFFNAPLEVTEENFFEIC(+57.02)DELGVK	+ +	943.971	186.869	37.71	4	false	943.971	187.042	61.84	4	false
IDN(+.98)FTRQNIAQR	- +						492.928	81.3375	28.9	3	false
FEAPLFNAR	- +						532.778	92.9739	32.94	2	false
NQNTFLR	+ +	446.734	37.8858	45.58	2	true	446.734	36.699	51.85	2	true
NLDGISHAPNAVK	- +						445.905	47.053	44.68	3	false
GFGFILFK	+ +	464.768	140.465	54.69	2	false	464.77	139.822	65.47	2	true
QAIVNASR	- +						429.745	18.4088	38.4	2	false
DNAGAATEEFIKR	- +						474.574	56.3079	53.41	3	false
LSLDGQNIYNAC(+57.02)C(+57.02)TLR	+ -	949.442	99.9483	66.42	2	false
TALGVAELTVTDLFR	- +						803.455	168.583	31.4	2	false
YVIC(+57.02)VR	+ -	405.221	54.9474	37.33	2	false
SIQC(+57.02)LTVHK	+ +	543.292	38.0017	28.07	2	false	362.531	36.6824	46.23	3	true
NLLSSWDEVIHIADQLR	- +						670.352	180.598	50.47	3	false
SLSVLSSSTIIANPDIPEAYK	- +						735.723	131.572	28.76	3	false
TVVSGLVQFVPKEELQDR	+ -	682.041	118.927	35.01	3	false
FEELNADLFR	+ +	627.315	110.05	60.53	2	true	627.314	109.373	49.51	2	false
AQWFAIQHISLNPPR	+ +	593.32	122.603	82.74	3	true	593.32	121.321	94.3	3	true
ATFIKVPQN(+.98)QNGK	+ +	482.598	53.8286	49.01	3	false	482.594	52.8597	50.92	3	false
AFQSLLTEVNK	- +						625.342	96.3865	52.9	2	false
VC(+57.02)HAHPTLSEAFR	- +						508.914	47.9288	63.16	3	false
FLSQIESDR	- +						547.779	57.6288	46.55	2	false
HIYYITGETK	+ -	612.818	47.7749	33.55	2	false
V(+42.01)AN(+.98)VFTLAFR	+ -	590.828	176.941	31.28	2	false
E(+42.01)Q(+.98)ADFAIEALAK	+ -	674.844	124.331	36.1	2	false
EGVHGGLINKK	+ +	384.556	18.7653	56.83	3	true	384.555	16.7396	50.91	3	true
VC(+57.02)ALLSC(+57.02)TSHKDYPFHEEF	- +						585.767	98.6104	31.7	4	false
LTLWYYSEER	- +						680.333	104.847	37.35	2	false
VAQLEQVYIR	- +						609.841	77.9887	65.13	2	false
HIPIAGR	+ -	382.228	27.0578	39.79	2	false
INYTEGR	+ +	426.713	19.7846	49.7	2	true	426.713	18.4799	39.36	2	true
LTPFTIQENLNLALNSASAIGC(+57.02)HVVNIGAEDLK	- +						1174.95	191.233	65.04	3	true
VVIN(+.98)GQEVK	- +						493.776	40.8815	43.64	2	false
LPC(+57.02)VAAK	- +						379.713	33.963	45.27	2	false
EFTLEFSR	+ +	514.758	93.7121	51.26	2	true	514.755	92.9723	35.33	2	false
FVINYDYPNSSEDYVHR	- +						706.655	92.5575	38.64	3	false
GILAADESTGSIAK	+ +	666.851	66.3462	64.09	2	false	666.85	65.5643	71.43	2	true
TIPWLEDRVPQK	- +						494.603	91.8562	49.73	3	false
VTAVIPC(+57.02)FPYAR	+ +	697.361	113.011	49.88	2	true	697.36	112.24	42.71	2	true
FSSGYYDFLVEVEGDNR	- +						666.305	136.588	49.4	3	false
L(+42.01)ISQ(+.98)IVSSITASLR	+ -	765.943	199.705	56.43	2	false
KEPAVLELEGKK	- +						447.594	48.8287	64.62	3	false
YDLDFKSPDDPSR	+ +	518.91	71.0794	77.34	3	false	518.908	70.3424	75.89	3	true
M(+15.99)(+42.01)YSYVTEELPQLINANFPVDPQR	- +						928.125	143.697	65.43	3	false
TSATWLALSR	- +						553.302	89.4076	37	2	true
NNRPSEGPLQTR	+ +	456.9	24.5379	60.01	3	false	456.903	22.739	68.48	3	true
GGGGSFGYSYGGGSGGGFSASSLGGGFGGGSR	+ +	902.389	110.024	81.55	3	true	902.398	109.244	28.46	3	false
GFPLPTPAR	+ +	478.271	82.8602	67.43	2	true	478.268	82.3197	63.92	2	true
Q(+.98)(+42.01)FLPFLQR	+ -	546.298	148.11	30.46	2	false
IYNYYK	+ +	432.216	34.8043	43.88	2	false	432.215	33.8227	32.5	2	false
AGIVTSLQAR	- +						508.291	59.8731	36.95	2	false
L(+42.01)DKAQ(+.98)IHDLVLVGGSTR	- +						622.341	108.609	60.79	3	false
VTLTLPVLNAAR	+ +	634.388	126.378	63.69	2	true	634.395	125.192	59.36	2	true
GLGAEIAK	- +						379.722	37.633	28.25	2	false
EANLLNAVIVQR	+ +	670.377	111.161	37.53	2	false	670.386	110.35	73.76	2	false
EFVTAFK	- +						421.228	67.9409	31.34	2	false
VDKGVVPLAGTN(+.98)GETTTQGLDGLSER	+ -	872.44	99.3375	59.81	3	true
IEVEKPFAIAKE	+ +	458.592	78.7059	55.7	3	false	458.592	77.9019	56.94	3	true
N(+.98)SKIEISELNR	+ -	435.232	63.9298	55.34	3	false
VSTLPAITLK	+ +	521.83	95.7639	68.9	2	true	521.829	94.6333	64.34	2	false
GISEETTTGVHNLYK	+ +	550.274	60.1379	30.58	3	false	550.277	59.3676	54.35	3	false
IASLEVENQSLR	+ +	679.867	72.5366	45.91	2	true	679.862	71.6434	53.63	2	false
LASYLDK	+ -	405.223	39.663	61.13	2	true
DGVVLFK	- +						389.223	77.6838	48.04	2	false
NELSGALTGLTR	+ +	616.343	92.1628	46.68	2	false	616.334	91.329	57.19	2	true
V(+42.01)GAGAPVYLAAVLEYLTAEILELAGNAAR	- +						986.543	208.427	42.61	3	false
DVLDNLFEK	- +						546.78	115.788	45.74	2	false
SIYGERFPDENFK	- +						534.588	76.6965	49.79	3	false
WYVVGLAGNAILR	+ +	716.406	138.216	44.23	2	false	716.408	137.814	81.62	2	true
LFVSGAC(+57.02)DASAK	- +						613.3	50.0868	61.97	2	false
A(+42.01)LHVPK	+ +	353.717	48.7924	36.94	2	false	353.714	47.6227	38.98	2	true
VTEYLYANK	- +						550.789	47.9662	30.73	2	false
FGVLFR	+ +	369.716	90.9825	37.04	2	true	369.716	90.3066	42.33	2	true
FLIC(+57.02)TDVAAR	+ -	583.303	88.7704	49.13	2	false
FASFPDYLVIQIK	+ +	770.919	152.772	37.59	2	false	770.924	152.373	60.46	2	false
FGPIPLGSLGWK	- +						636.351	140.618	28.91	2	false
ELAPLQELIEK	+ -	641.865	123.652	47.85	2	false
ALQATVGNSYK	+ +	576.31	41.2837	62.11	2	false	576.303	39.9759	56.93	2	false
FGFYEVFK	+ +	518.764	119.835	57.3	2	false	518.763	118.604	39.82	2	false
VIGNQSLVNELAFTAR	+ +	866.47	121.653	77.24	2	false	866.471	120.755	83.98	2	false
S(+42.01)LTN(+.98)DWEDHLAVK	+ +	785.881	106.443	49.22	2	false	785.881	105.637	34.18	2	false
QVFGEATKQPGITFIAAK	- +						636.018	98.7156	54.37	3	false
LASYLEK	- +						412.229	39.3607	29	2	false
SLEVILR	+ +	415.256	80.7964	37.82	2	false	415.258	80.4344	35.95	2	true
NQEIVIEISFETSPK	- +						867.457	122.479	71.66	2	true
IQIAPDSGGLPER	+ +	676.867	73.9917	34.72	2	false	676.863	73.2833	44.02	2	false
FDSDVGEFR	- +						536.242	62.2153	56.13	2	false
KLAPITYPQGLALAK	+ +	528.658	101.979	57.81	3	false	528.652	100.774	81.68	3	true
EVFGTFGIPFLLR	+ -	748.419	179.644	29.27	2	false
ITDFIK	+ +	368.715	57.9391	31.5	2	false	368.713	56.9803	32.77	2	false
VLLSIC(+57.02)SLLC(+57.02)DPNPDDPLVPEIAR	+ +	902.8	181.936	69.17	3	true	902.8	182.335	59.25	3	true
GISLANWM(+15.99)C(+57.02)LAK	- +						690.342	116.046	56.65	2	true
EILKEQENR	+ -	386.875	18.3092	29.21	3	false
INDRFEFPEQLPLDEFLQK	+ -	793.411	158.267	30.91	3	false
SGKYDLDFKSPDDPSR	+ +	609.621	60.7831	79.42	3	false	609.62	59.9878	85.28	3	true
VFHLLGVDTLVVTNAAGGLNPK	+ +	745.757	142.912	54.38	3	false	745.752	142.572	97.23	3	false
GTEWVDPEDPTVIAENELLGAAAAIEAAAK	+ +	1017.85	193.971	45.19	3	false	1017.84	193.975	69.09	3	false
TDTESELDLISR	+ +	689.841	85.9844	47.55	2	false	689.844	85.1464	59.53	2	false
QNLQIC(+57.02)VQVASK	- +						694.357	76.5275	43.9	2	false
AAAFEEQENETVVVK	+ -	832.409	67.3457	57.55	2	false
ALGTEVIQLFPEK	- +						722.896	128.271	48.9	2	true
T(+42.01)IDDLKNQILNLTTDNANILLQIDNAR	+ -	1032.23	192.698	58.09	3	false
LLDQIVEK	+ -	479.284	68.6625	33.97	2	false
VAVAIPNRPPDAVLTDTTSLNQAALYR	- +						956.19	125.486	56	3	false
KQELEEIC(+57.02)HDLEAR	+ +	590.624	74.8091	73.42	3	false	590.619	74.1159	86.29	3	false
ALDLNLK	+ -	393.739	72.234	30.1	2	false
LGLENAEALIR	+ +	599.845	111.082	49.18	2	false	599.839	110.419	53.78	2	false
SQLLQYVYNLVPR	+ +	796.955	159.619	38.98	2	false	531.631	159.569	86.28	3	true
Q(-17.03)VWVYTGASVLGPR	+ -	758.392	143.634	32.09	2	false
IFEGTNDILR	+ +	589.309	87.3084	34.83	2	false	589.309	86.3044	36.87	2	true
SYLYFTQFK	+ +	598.802	107.646	49.56	2	false	598.803	106.667	63.63	2	true
YGTC(+57.02)IYQGR	+ +	559.255	41.4132	84.01	2	true	559.257	40.1801	80.02	2	true
SVEETLR	+ +	417.222	27.4141	28.5	2	false	417.22	26.3465	28.31	2	false
ALESSIAPIVIFASNR	+ +	563.319	143.339	60.1	3	true	563.311	142.593	64.65	3	false
NIAPNISR	- +						442.75	40.6632	37.24	2	false
DLLDDLKSELTGKFEK	+ +	463.499	153.226	64.8	4	true	463.497	152.752	73.83	4	true
DLKPAIVK	+ +	442.283	46.2669	37.84	2	false	442.284	45.0317	34.51	2	false
QGVLGIK	- +						357.726	50.1339	39.04	2	false
NPFGNAGLLLGEAGK	+ +	729.384	117.566	37.39	2	false	729.384	116.633	41.54	2	false
KLLETEC(+57.02)PQYIRK	- +						420.232	52.7792	69.68	4	false
LRDLEDSLAR	+ +	396.551	56.9431	52.11	3	false	396.546	56.2285	49.27	3	false
FQWVDGSR	+ +	497.742	63.6547	32.16	2	false	497.74	62.8253	32.48	2	false
GIDVQQVSLVINYDLPTNR	- +						1072.58	140.13	29.28	2	false
HTGPNSPDTANDGFVR	- +						562.264	40.4271	92.79	3	false
LC(+57.02)NIFSTK	- +						491.752	70.1266	67.08	2	false
KSEEENLFEIITADEVHYFLQAATPK	- +						756.385	190.928	57.74	4	false
LSEHATAPTR	- +						361.524	14.7709	57.99	3	false
NVIIWGNHSSTQYPDVNHAK	- +						570.789	74.328	66	4	false
YYDQIC(+57.02)SIEPK	- +						708.332	73.2508	34.08	2	false
LSKEETVLATVQALQTASHLSQQADLR	- +						735.145	139.081	62.9	4	false
RNEFLGELQK	+ -	411.888	64.6509	42.69	3	false
Q(+.98)(+42.01)KGADFLVTEVENGGSLGSK	+ -	693.687	116.883	33.14	3	false
YWC(+57.02)NDGKTPGAVN(+.98)AC(+57.02)HLSC(+57.02)SALLQDNIADAVAC(+57.02)AK	- +						963.707	120.682	30.83	4	false
SLEGDLEDLKDQIAQLEASLAAAK	- +						632.838	192.477	57.68	4	false
AAC(+57.02)LLPK	+ +	386.72	47.8291	29.95	2	false	386.723	46.831	53.35	2	false
ASLN(+.98)GADIYSGC(+57.02)C(+57.02)TLK	- +						865.892	79.5257	46.35	2	false
DRTDIQC(+57.02)LIPC(+57.02)AIDQDPYFR	+ -	832.733	139.478	36.29	3	false
SNVSDAVAQSTR	+ +	617.802	33.444	81.43	2	false	617.801	32.1406	86.3	2	true
AGALNSNDAFVLK	+ +	660.345	86.3705	72.14	2	true	660.347	85.9106	74.47	2	true
GNDIIAAAK	+ +	436.748	38.9919	38.01	2	false	436.743	37.6737	46.29	2	false
FLQDYFDGNLKR	- +						758.379	93.0644	55.02	2	true
YKVC(+57.02)NYGLTFTQK	- +						541.273	76.7327	68.31	3	true
YPVVPVHLDTTI	+ +	677.375	122.472	86.12	2	true	677.373	121.534	98.96	2	true
KPGINVASDWSIHLR	- +						564.969	96.0234	73.63	3	false
YVVVTGITPTPLGEGK	- +						815.955	104.739	68.06	2	false
GQISETLK	- +						438.241	31.5679	37.96	2	false
SNLC(+57.02)ALC(+57.02)IGDEQGENKC(+57.02)VPNSNER	+ +	922.074	74.0643	55.57	3	false	922.071	73.5035	64.42	3	false
NFEDVAFDEKK	+ +	447.882	62.6675	62.72	3	true	447.88	61.9166	64.52	3	true
SKGYAFIEFASFEDAK	+ -	603.963	120.845	53.9	3	false
DIVPGDIVEIAVGDKVPADIR	- +						731.078	149.334	36.9	3	false
GTVTDFPGFDER	+ +	670.812	89.1672	68.89	2	true	670.812	88.6013	68.84	2	false
SLLAYDLGLTTK	+ +	647.866	117.171	78.37	2	true	647.863	116.302	76.99	2	true
T(+42.01)LN(+.98)NQFASFIDK	+ -	720.859	109.02	39.73	2	false
RLPFIC(+57.02)SY	+ +	528.273	103.211	58.82	2	true	528.27	102.404	66.03	2	true
IKNC(+57.02)LNPQFSK	- +						450.233	46.6244	33.01	3	false
KC(+57.02)STSPLLEAC(+57.02)EFLR	- +						604.302	115.898	41.07	3	false
LDIVFYLLR	- +						576.341	164.811	34.63	2	false
IESLSSQLSNLQK	+ -	723.889	87.9923	58.02	2	false
EYEAALNSK	- +						512.753	27.759	37.71	2	false
VVLEGGIDPILR	+ +	640.882	112.078	74	2	true	640.88	111.324	70.29	2	true
TQADLDSLVR	+ -	559.291	72.6794	41.6	2	false
GEILFFK	+ -	427.244	104.777	46.18	2	false
VLSTPDLEVR	+ +	564.815	79.5375	35.6	2	false	564.812	78.8001	27.9	2	false
NNQVLGIGSGSTIVHAVQR	- +						650.686	92.698	83.71	3	false
R(+42.01)EN(+.98)TQQHITAR	+ +	466.238	15.0879	62.21	3	false	466.236	13.5777	47.13	3	false
LDALVAEEHLTVDAR	- +						551.288	91.8267	48.21	3	false
EDDLNSFNATDLKDLSSHQLNEFLAQTLQR	- +						866.43	160.801	55	4	false
ERIPEAPAGPPSDFGLFLSDDDPKK	- +						675.337	119.078	42.27	4	false
LTQDQDVDVK	+ +	580.792	30.1971	37.57	2	false	580.79	28.7915	37.3	2	false
VAALQNLVK	+ +	478.302	76.7333	40.26	2	true	478.295	75.9061	59.04	2	false
ANINVENAFFTLAR	+ +	790.406	138.952	33.94	2	false	790.406	138.472	52.01	2	false
ILVALC(+57.02)GGN	+ +	458.749	87.4035	86.17	2	false	458.748	86.6583	98.57	2	false
TAFQEALDAAGDKLVVVDFSATWC(+57.02)GPC(+57.02)K	+ +	1019.48	161.519	45.59	3	false	1019.49	161.667	61.57	3	true
LATGSDDN(+.98)C(+57.02)AAFFEGPPFK	- +						682.311	118.121	54.08	3	false
LIADVAPSAIR	+ -	563.333	81.2604	44.26	2	false
KIEIGDGAELTAEFLYDEVHPK	- +						619.316	143.646	67.44	4	false
Q(+.98)(+42.01)SLEASLAETEGR	+ -	717.344	88.9201	44.06	2	false
EIFNFVLK	+ -	505.284	122.778	36.47	2	false
TGVAVNKPAEFTVDAK	+ +	823.93	67.5198	62.64	2	false	549.626	66.7763	79.45	3	true
C(+57.02)PFGGAFALAAGLR	- +						704.348	133.905	35.52	2	false
VHSFPTLK	- +						464.764	49.2445	27.3	2	false
EVAAFAQFGSDLDAATQQLLSR	+ +	780.06	175.973	96.39	3	true	780.059	176.02	97.88	3	true
TVENVTVFGTASASK	+ +	755.894	74.2074	42.01	2	false	755.89	73.7929	42.57	2	false
DFSALESQLQDTQELLQEENR	+ +	831.743	153.707	28.05	3	false	831.73	152.377	91.63	3	true
IVGPSGAAVPC(+57.02)KVEPGLGADNSVVR	+ +	817.107	90.8607	72.8	3	false	817.104	90.0123	58.04	3	false
NFQNIFPPSATLHLSNIPPSVSEEDLK	- +						998.844	144.492	47.21	3	false
LWNTLGVC(+57.02)K	+ +	545.786	80.3607	50	2	false	545.784	80.0246	36.33	2	false
WFPEVR	+ +	417.218	79.4885	40.42	2	true	417.218	78.9267	35.27	2	false
EGVHGGLIN(+.98)KK	- +						384.882	21.7259	28.15	3	false
QILAPVVK	- +						434.286	66.4548	34.85	2	false
TGAIVDVPVGEELLGR	+ +	812.945	128.678	74.38	2	true	812.947	128.06	90.18	2	true
GTITDAPGFDPLRDAEVLRK	- +						543.54	110.455	56.93	4	false
AAVESLGFILFR	+ +	661.872	154.845	47.38	2	false	661.875	154.563	57.29	2	true
IDIIPNPQER	- +						597.826	80.4478	53.7	2	true
VTPQSLFILFGVYGDVQR	+ +	680.371	181.952	72.87	3	true	680.37	182.108	85.57	3	true
LIITEETAK	+ -	509.289	54.0072	37.41	2	false
NALEELSK	- +						452.241	62.7184	28.1	2	false
VGDDPAVWQLK	+ +	614.325	87.2396	64	2	false	614.32	86.5233	41.87	2	false
GAAGEQLSFAAGLVYSLSLLQATLHR	+ -	891.828	194.754	30.05	3	false
ALEYLKQEVEER	- +						502.924	67.6247	31.59	3	false
NPDDITNEEYGEFYK	+ +	917.398	84.3948	62.38	2	false	917.392	83.8649	64.23	2	true
EGQEDQGLTKDYGNSPLHR	- +						536.757	51.1684	49.61	4	false
ALIEVLQPLIAEHQAR	+ +	601.016	133.205	66.71	3	false	601.014	132.426	83.53	3	true
YAFVNWINK	- +						577.803	107.551	63.41	2	false
LSHANSAVVLSAVK	- +						465.935	61.7714	63.95	3	false
F(+42.01)FLQ(+.98)GIQLNTILPDAR	+ -	630.346	193.635	33.73	3	false
FNASQLITQR	+ +	589.318	81.1264	58.19	2	true	589.318	80.6343	55.18	2	false
KGDEVDGVDEVAK	+ -	454.224	37.2615	36.93	3	false
NQVEDLLATLEK	- +						686.865	137.101	28.12	2	false
ITFVDFLVYDVLDLHR	+ -	655.685	194.135	49.79	3	false
ELPPDQAEYC(+57.02)IAR	+ +	781.373	71.2353	44.93	2	false	781.37	70.9617	47.84	2	true
FTGSQPFGQGVEHATANK	+ -	625.973	58.1665	61.22	3	false
DIDIHEVR	+ +	498.754	47.1949	37.42	2	false	498.758	46.0525	37.45	2	false
VQPNEAVYTK	+ -	574.799	33.163	47.76	2	false
ILQEGVDPK	+ +	499.777	40.0013	42.81	2	true	499.777	38.6126	50.83	2	true
TAAFLLPILSQIYSDGPGEALR	+ +	778.092	192.374	39.95	3	false	778.088	192.449	94.4	3	false
IVEEPQSNR	- +						536.269	16.714	40.51	2	false
Q(-17.03)AGPASVPLRTEEEFKK	+ -	623.994	79.7174	59.14	3	true
LDLAGRDLTDYLM(+15.99)K	- +						547.278	108.317	34.55	3	false
GDVAFVK	+ +	368.209	42.3814	50.74	2	false	368.203	41.2917	59	2	false
GDLENAFLNLVQC(+57.02)IQNKPLYFADR	- +						710.362	190.421	39.65	4	false
D(+42.01)VN(+.98)AAIATIK	+ -	529.796	93.3235	39.75	2	true
LSFAVPFR	- +						468.767	112.953	46.4	2	false
S(+42.01)TVHEILC(+57.02)K	+ +	564.79	67.9273	53.86	2	false	564.786	67.0892	56.89	2	false
SEEQLKEEGIEYK	- +						527.924	46.6654	42.95	3	false
YGFIEGHVVIPR	+ +	462.92	95.7234	79.28	3	false	462.921	94.8043	73.94	3	false
ALEAVFGK	+ +	417.74	68.2988	51.46	2	true	417.737	67.6539	56.85	2	true
IGLFADIELSR	+ +	617.345	130.513	48.3	2	true	617.339	129.658	48.79	2	false
TDALLGEFR	- +						511.265	88.9454	44.72	2	false
LLLTPWVK	+ +	485.31	119.763	32.74	2	false	485.312	119.178	35.49	2	false
SDTSLTWNSVK	+ +	619.301	68.0692	60.02	2	true	619.311	66.9542	65.59	2	true
GSLLDFLK	+ +	446.763	134.085	40.96	2	true	446.758	133.248	45.66	2	false
DLIVATIAVK	- +						521.825	106.883	36.58	2	false
F(+42.01)Q(+.98)SSHHPTDITSLDQYVER	+ +	768.362	102.95	39.96	3	true	768.36	102.208	46.61	3	false
VDHQTGPIVWGEPGTN(+.98)GQ(+.98)HAFYQLIHQGTK	+ -	830.163	125.994	56.1	4	false
IVWVC(+57.02)DGR	- +						502.75	64.1983	35.79	2	false
LEELHVIDVK	- +						398.891	79.5401	68.88	3	false
EFPTVPLVK	+ -	515.303	103.349	32.13	2	false
TFTC(+57.02)TAAYPESK	+ +	688.313	48.7077	69.81	2	false	688.31	47.6822	73.02	2	true
FIIPQIVK	+ +	479.31	116.443	50.78	2	true	479.31	116.036	51.78	2	true
IVATKPLYVALAQR	- +						514.982	91.1084	86.38	3	false
LVSGWVKPIIIGR	+ +	479.966	111.507	60.87	3	false	479.966	110.812	68.11	3	false
ITSC(+57.02)IFQLLQEAGIK	+ +	860.965	169.667	67.8	2	true	860.966	169.922	52.55	2	false
LVGVFHTEYGALNR	+ -	525.949	87.4428	36.34	3	false
LVEIAQVPK	+ +	498.806	71.2203	46.71	2	false	498.807	70.6266	50.03	2	true
VVGLEGSDKLTILR	+ +	500.631	99.5324	72.59	3	false	500.628	98.7501	74.43	3	true
EKLIAPVAEEEATVPNNK	+ -	651.339	73.1379	53.44	3	false
FVALIC(+57.02)EASGGGAFLVLPLGK	+ +	707.06	176.366	92.79	3	true	707.057	176.485	100.83	3	true
VGAVLEQGQLQNTLHAQLQSALAGLGHEIR	- +						788.679	158.825	52.38	4	false
LSEDYGVLK	+ +	512.268	62.6455	48.04	2	true	512.267	61.6696	43.39	2	false
YIETDPANR	+ +	539.761	29.3263	47.49	2	false	539.761	27.9012	41.28	2	false
KGLTPSQIGVILR	- +						691.431	97.6785	54.57	2	false
FGEVVDC(+57.02)TIKTDPVTGR	- +						631.985	82.2626	44.89	3	false
LDVQFSGLTK	+ +	554.294	91.0267	41.53	2	false	554.307	90.6012	52.11	2	false
GVIQAIQK	- +						428.765	47.1648	36.66	2	false
YEDFSNLGTTHLLR	- +						555.948	96.6659	66.4	3	false
LRSPAQYQVVLSER	- +						549.309	74.5043	48.36	3	false
IVVNLTGR	+ +	436.269	64.6167	39.64	2	false	436.27	64.0531	53.14	2	true
LGAVFNQVAFPLQYTPR	+ +	641.023	144.24	53.83	3	false	961.024	143.84	50.8	2	true
ESDLN(+.98)GAQIK	- +						538.264	32.7006	35.7	2	false
LGGEVSC(+57.02)LVAGTK	+ +	645.841	76.396	78.78	2	false	645.838	75.7762	75.98	2	false
SFVLNLGK	+ +	439.258	91.4941	56.28	2	false	439.256	90.9997	63.24	2	true
LLQDFFN(+.98)GK	+ +	541.778	102.054	60.96	2	true	541.78	101.419	58.38	2	true
TQIPTQR	+ +	422.236	20.7453	43.28	2	false	422.236	19.1258	40.33	2	false
LQVTNVLSQPLTQATVK	- +						614.012	116.509	48.84	3	false
QSGESIDIITR	+ -	609.819	68.7787	39.42	2	false
FIITALPTIYHC(+57.02)K	+ -	526.289	120.266	56.36	3	false
S(+42.01)LLPVPYTEAASLSTGSTVTIK	+ +	759.746	159.79	61.38	3	true	759.745	159.609	69.36	3	true
LLQDFFN(+.98)GR	+ +	555.781	104.295	60.29	2	true	555.78	103.401	66.95	2	true
LGTDESKFNAVLC(+57.02)SR	+ +	566.282	76.6758	90.16	3	false	566.288	76.2344	47.02	3	false
NYLPAIN(+.98)GIVFLVDC(+57.02)ADHSR	- +						759.045	155.272	44.37	3	false
QLVTNAC(+57.02)LIK	- +						580.323	74.0039	29.61	2	false
KFGYVDFESAEDLEK	+ +	592.946	100.211	63.23	3	false	592.952	99.368	66.28	3	true
LSVDYGK	+ +	391.208	37.05	40.22	2	false	391.208	35.8708	43.12	2	false
FQIYFDNC(+57.02)PLLTIPGR	+ +	651.999	157.879	50.26	3	false	977.501	157.902	31.72	2	false
VLISNLLDLLTEVGVSGQGR	+ -	695.064	194.103	52.09	3	false
ISSDLDGHPVPK	+ +	422.226	43.4233	70.7	3	true	422.222	42.1987	62	3	true
NVPQNDPVTVVVLK	- +						761.43	96.859	65.84	2	true
TVDLSSHLAK	+ +	357.532	46.1133	58.55	3	true	357.531	44.8465	64.91	3	true
QTFVNSAIR	- +						518.28	53.5774	51.88	2	false
TTILYK	+ +	369.723	39.3062	52.3	2	false	369.722	38.2062	45.96	2	false
NIDNPALADIYTEHAHQVVVAK	- +						605.311	95.214	90.61	4	true
TVTAMDVVYALKR	+ +	489.606	110.504	62.85	3	false	489.604	109.872	56.77	3	false
VLDLELKGDIEK	+ +	686.387	87.7048	69.02	2	true	457.928	87.1191	63.3	3	true
LSAAVTEAFVR	+ -	582.323	89.1925	57.94	2	false
RAGELTEDEVER	+ +	468.564	33.0138	43.71	3	false	468.558	31.611	51.24	3	true
FRHVFGQPAK	+ +	396.212	31.9095	30.39	3	false	396.215	30.52	44.57	3	true
VGEFSGANK	+ +	454.728	20.5942	49.87	2	false	454.728	19.0898	57.57	2	true
LNTIPLFVQLLYSSVENIQR	+ -	783.108	195.475	80.74	3	false
GFPTIYFSPANKK	+ +	490.601	96.3363	52.36	3	false	490.596	95.346	74.77	3	true
TFIVGDQISFADYNLLDLLLIHEVLAPGC(+57.02)LDAFPLLSAYVGR	- +						1163.12	197.793	35.35	4	false
M(+15.99)LTELEK	+ +	440.227	34.9063	36.07	2	true	440.226	33.6067	41.63	2	true
SKDDQVTVIGAGVTLHEALAAAELLK	+ +	663.116	160.607	57.76	4	false	663.116	160.683	79.65	4	false
IDVVVNNAGILR	+ +	641.881	97.8623	61.78	2	false	641.878	97.249	59.66	2	false
DLTDYLM(+15.99)K	+ +	507.744	90.7135	49.19	2	true	507.745	90.6305	42.84	2	true
G(+42.01)N(+.98)PTVEVDLYTAK	+ -	725.367	119.846	33.13	2	false
SIEPYLK	+ +	425.239	56.0102	32.78	2	false	425.238	55.2893	28.05	2	false
NIETIINTFHQYSVK	+ +	602.984	130.475	77.56	3	true	602.982	125.08	84.15	3	true
VEKIPGGIIEDSC(+57.02)VLR	- +						595.658	98.1093	37.38	3	false
TINEVENQILTR	+ +	715.384	84.9899	64.74	2	true	715.384	84.5022	69.69	2	true
LFSGDVVLTAR	+ +	589.333	93.9332	46.51	2	false	589.326	93.2636	57.89	2	true
RSENEEFVEVGR	+ -	484.23	48.3048	54.22	3	false
AHLLAEVIENLEC(+57.02)DPR	+ +	626.989	134.493	46.9	3	false	626.98	133.498	70.11	3	true
S(+42.01)SGIHVALVTGGNK	+ +	691.381	81.3418	67.28	2	false	691.368	80.8857	78.7	2	false
QVFGEATK	+ +	440.233	28.1723	36.07	2	false	440.231	27.0998	30.19	2	false
IAVEPVNPSELPK	+ -	696.897	91.6424	45.24	2	false
DGGAWGTEQR	- +						538.741	25.0033	41.96	2	false
QWLQEIDR	+ +	544.28	78.1891	32.64	2	false	544.281	77.518	41.56	2	false
TVAAPSVFIFPPSDEQLK	+ +	973.514	137.866	50.32	2	true	649.344	136.801	43.99	3	true
N(+.98)GQGFALVYSITAQSTFNDLQDLR	- +						887.107	183.422	58.89	3	false
AVDDGVNTFK	+ +	533.259	45.9862	37.63	2	false	533.263	45.0106	45.68	2	true
TEDSGLQTQVIAAATQ(+.98)C(+57.02)ALSTSQLVAC(+57.02)TK	+ -	1018.5	157.824	49.26	3	false
SIRPGLSPYR	- +						382.55	46.7553	57.98	3	false
FADLSEAANRN(+.98)NDALR	- +						593.29	66.067	45.2	3	false
AEEDEILNR	- +						544.763	44.4004	29.41	2	false
KFLPLFDR	- +						518.295	97.4201	35.8	2	false
AQIHDLVLVGGSTR	+ +	489.274	77.5137	74.86	3	true	489.27	77.1237	62.49	3	false
S(+42.01)KIN(+.98)VNEIFYDLVR	+ +	584.982	165.906	28.15	3	false	584.981	165.956	31.39	3	false
GVLFYGPPGC(+57.02)GK	- +						626.312	82.8474	65.85	2	false
AFGPGLQGGSAGSPAR	+ +	715.361	56.6066	87.43	2	true	715.363	55.7071	80.18	2	true
EQTVSVSGAFQINTFDLR	+ +	671.34	133.097	42.27	3	false	671.336	132.4	77.02	3	false
YYLAPK	+ +	377.708	38.8842	35.94	2	true	377.707	37.8832	42.51	2	false
Q(-17.03)KGADFLVTEVENGGSLGSK	+ +	1010	117.974	73.81	2	false	1010.01	116.919	45.13	2	false
FGDPEC(+57.02)QVILPLLK	- +						814.936	142.971	61.38	2	false
DKLSELQLR	- +						367.881	62.2333	35.05	3	false
QKHSQAVEELAEQLEQTKR	- +						451.234	77.866	55.76	5	false
QQSEEDLLLQDFSR	+ +	854.418	115.892	39.88	2	false	854.409	114.904	52.74	2	false
QSVEADINGLR	+ +	601.31	68.2783	53.8	2	true	601.309	67.3084	34.72	2	false
IGIVGLPNVGK	- +						533.833	101.835	45.95	2	false
LDDLVSTGK	+ -	474.251	46.1641	42.93	2	false
ENLISALEEAKK	- +						448.916	93.1179	27.92	3	false
TIDDLEDKLK	+ +	397.217	67.4615	62.5	3	true	397.214	66.8995	62.8	3	true
AALEALGSC(+57.02)LNNK	+ +	680.85	78.266	62.11	2	false	680.849	77.7787	61.03	2	false
ENISEWR	- +						467.225	45.0056	32.31	2	false
IIKPC(+57.02)NHVLSLSFPIR	- +						474.271	110.738	55.1	4	false
AVTIFIR	+ +	410.259	84.6869	39.42	2	true	410.254	84.1653	46.01	2	false
FNNFLK	+ +	391.715	62.5581	41.57	2	true	391.713	61.6234	37.53	2	true
IIVLGLLPR	+ +	497.345	133.731	38.32	2	true	497.344	133.214	49.09	2	true
VGFQYEGTYK	+ +	596.288	61.645	40.59	2	false	596.291	60.6647	57.11	2	false
LIGEYGLR	- +						460.761	67.5493	41.32	2	false
VYFDLR	+ +	406.719	77.8269	46.89	2	true	406.716	77.0899	44.36	2	true
YLAEVASGEKK	+ +	398.886	30.6083	59.23	3	false	398.883	29.1627	60.95	3	false
KESYSVYVYK	+ +	422.55	51.2452	67.75	3	true	633.326	50.3316	54.44	2	false
SSFYVN(+.98)GLTLGGQK	+ +	736.376	101.223	86.88	2	true	736.376	100.228	83.77	2	true
QIFLGGVDKR	+ +	378.222	59.5515	42.63	3	true	378.219	58.7453	44.3	3	true
YSQFINFPIYVWSSK	- +						939.975	161.233	59.17	2	false
ELSELVYTDVLDR	- +						776.408	122.19	60.69	2	true
NC(+57.02)IVLIDSTPYR	- +						725.876	96.1068	45.29	2	false
GLTGGFGSHSVC(+57.02)GGFR	- +						532.589	71.7416	51.97	3	false
N(+.98)(+42.01)LIDAGVDALR	+ -	600.329	129.734	37.17	2	false
ILDVLEEIPK	- +						584.843	126.616	29.47	2	false
VYAILTHGIFSGPAISR	+ -	601.333	122.214	81.38	3	false
YLSNAYAR	+ +	479.246	33.1941	47.67	2	false	479.24	31.9229	56.27	2	false
SAPLLLPGR	- +						462.282	77.6888	46.84	2	false
YC(+57.02)AQDAFFQVK	+ -	688.826	90.6492	51.05	2	false
AQPVQVAEGSEPDGFWEALGGK	+ +	758.032	129.281	79.88	3	true	758.034	128.53	97.76	3	true
QVSDDLTER	+ +	531.757	32.42	37.54	2	false	531.755	31.0007	46.11	2	false
VGATAAVYSAAILEYLTAEVLELAGNASK	+ -	724.637	199.091	71.98	4	false
AFLASPEYVNLPIN(+.98)GNGKQ	+ +	678.355	125.882	42.25	3	true	678.348	123.649	47.54	3	true
NREPVQLETLSIR	+ -	777.934	86.1621	50.87	2	false
LNIPVSQVNPR	+ -	618.86	78.1558	56.73	2	false
N(+.98)(+42.01)AIDKLFVLFGAEILK	+ +	612.025	196.032	55.58	3	false	917.529	196.213	42.57	2	false
LPGPGQALPSAPGVVLGPEDLPVEVLQFHPTSDGILVSAAGTTVK	- +						1108.61	186.747	54.01	4	false
C(+57.02)(+42.01)LVPASPEQHVEVDK	- +						438.223	84.2742	27.14	4	false
SLC(+57.02)NLGSC(+57.02)GPR	- +						610.777	46.9578	63.89	2	false
GPSYGLSAEVK	+ +	554.285	56.4965	59.83	2	false	554.286	55.5555	51.42	2	false
YHTINGHNAEVR	- +						470.901	17.2477	76.72	3	true
SSENPNEVFR	- +						589.769	43.5049	36.78	2	false
HGGTIPIVPTAEFQDR	+ +	579.971	95.4166	53.73	3	false	579.966	94.6416	72.08	3	false
SNELGDVGVHC(+57.02)VLQGLQTPSC(+57.02)K	+ +	800.057	110.056	55.04	3	false	800.052	109.352	61.48	3	false
LNIGDLQVTK	- +						550.814	90.4222	46.05	2	false
IVILPDYLEIAR	- +						707.92	143.649	34.74	2	false
INISEGNC(+57.02)PER	+ +	644.797	40.008	70.18	2	true	644.802	38.8372	78.2	2	false
ASVDELFAEIVR	+ +	674.858	149.207	30.28	2	false	674.862	148.805	37.99	2	false
VVAGVAN(+.98)ALAHKYH	+ +	363.452	48.7974	48.46	4	false	363.45	47.7315	62.12	4	false
FENLC(+57.02)K	+ +	405.696	29.347	29.64	2	false	405.692	27.7474	33.62	2	false
KAGTQIENIEEDFRDGLK	+ +	688.349	102.385	51.04	3	true	688.351	101.394	62.24	3	false
SVPTSTVFYPSDGVATEK	- +						942.964	88.1428	49.7	2	false
SITIIGGGFLGSELAC(+57.02)ALGR	+ -	996.518	174	31.77	2	false
QVVESAYEVIK	+ +	632.841	76.9274	60.46	2	true	632.839	76.2004	62.58	2	true
FAEVYFAQSQQK	- +						723.359	75.0441	53.74	2	false
FGANAILGVSLAVC(+57.02)K	+ +	760.419	131.498	87.72	2	true	760.419	130.579	101.65	2	true
IAAAILNTPDLRK	+ +	465.949	82.9938	63.49	3	false	465.947	82.5927	86.17	3	false
ISNIFVIGN(+.98)GNKPWISLPR	- +						709.394	150.825	46.38	3	false
H(+42.01)LEIN(+.98)PDHSIIETLR	+ +	610.654	110.688	60.25	3	false	610.654	109.951	30.42	3	false
TLFPLIEAK	+ +	516.309	117.703	42.27	2	true	516.309	116.651	47.36	2	false
QEISAAFK	+ +	447.239	48.1161	39.3	2	false	447.237	46.8377	43.36	2	true
YTIENPR	+ -	446.732	34.2338	59.87	2	false
VDKGGDPALIR	+ -	380.886	37.0484	30.25	3	false
ETVVEVPQVTWEDIGGLEDVKR	+ +	833.442	138.985	69.71	3	false	833.43	138.614	86.15	3	false
VAEQTPLTALYVANLIK	- +						922.532	157.509	48.29	2	false
SIATLAITTLLK	- +						622.896	154.87	37.45	2	false
LATFWYYAK	- +						581.795	106.379	48.14	2	false
VTAVPTLLK	- +						471.304	83.3184	49.67	2	false
QLESLIR	- +						429.751	64.5791	30.56	2	false
TQPILDILLK	+ -	577.362	143.947	34.57	2	false
ATENDIYNFFSPLNPVR	+ +	666.33	151.783	80.74	3	true	666.327	151.337	78.24	3	true
GHAAPILYAVWAEAGFLAEAELLNLR	- +						932.503	195.995	53.43	3	false
YSVQFK	+ +	386.212	47.3976	41.15	2	false	386.206	46.2551	48.55	2	false
IVNSAQTGSFK	+ +	576.3	35.1328	46.94	2	false	576.301	33.8327	30.41	2	false
C(+57.02)C(+57.02)TESLVNR	+ +	569.75	33.0222	86.56	2	true	569.75	31.677	93.62	2	true
Y(+42.01)TC(+57.02)HVQ(+.98)HEGLPKPLTLR	+ -	523.774	84.8004	34.05	4	false
KLPVGFTFSFPC(+57.02)QQSK	+ +	624.33	121.851	56.53	3	false	624.32	120.883	47.98	3	false
TLSSSTQASLEIDSLFEGIDFYTSITR	- +						994.49	192.497	76.14	3	false
AAAEVNQDYGLDPK	+ -	745.864	56.9274	55.16	2	false
IFVGGLSPDTPEEK	+ +	744.88	86.6227	72.1	2	true	744.879	85.6262	94.7	2	true
LQNLQLQPGNAK	- +						662.359	59.0858	63.99	2	false
EIKDILIQYDR	- +						703.392	90.0456	27.87	2	false
VYSTSVTGSR	+ +	528.768	26.2612	63.39	2	false	528.768	24.7862	63.22	2	false
TDDYLDQPC(+57.02)YETINR	+ +	634.942	80.0788	78.39	3	false	951.912	79.5274	72.51	2	false
AIKDAFELWSVASPLIFTR	+ +	722.058	176.695	59.58	3	false	722.059	176.886	46.22	3	false
KHPDASVNFSEFSKK	+ +	430.973	52.6078	72.67	4	false	430.969	51.6982	70.05	4	true
RGGIC(+57.02)NGDGGTPLVC(+57.02)EGLAHGVASFSLGPC(+57.02)GR	+ +	807.886	121.507	88.9	4	false	807.887	120.715	68.08	4	true
A(+42.01)GITTIEAVK	+ +	522.799	95.3045	50.69	2	true	522.797	94.4191	51.07	2	true
KYLPTYR	+ +	470.765	37.0127	30.6	2	true	470.765	36.0191	50.79	2	true
ALSNVEGFER	- +						561.279	58.9787	56.18	2	false
ILAIGLINEALDEGDAQK	- +						628.345	150.859	75.54	3	false
VAIEPGAPR	- +						455.26	40.1407	37.71	2	false
FHYLPFLPSTEDVYDC(+57.02)R	+ -	720.345	132.525	37.24	3	false
FFPASADR	+ +	455.725	49.214	52.4	2	true	455.723	47.9949	58.77	2	true
Q(+.98)(+42.01)ASEGPLK	+ -	436.728	31.4889	40.01	2	false
IDPFVR	+ +	373.713	60.3379	30.14	2	false	373.711	59.7529	30.68	2	true
YASIC(+57.02)QQNGIVPIVEPEILPDGDHDLKR	+ +	794.905	126.814	55.89	4	false	794.905	125.874	64.7	4	false
YHTINGHN(+.98)AEVR	- +						471.229	24.858	28.9	3	false
C(+57.02)ANLFEALVGTLK	+ +	718.379	169.549	51.51	2	false	718.383	169.554	78.17	2	false
ALGQNPTNAEVLK	+ +	677.867	60.0741	64.51	2	true	677.868	59.5582	73.35	2	false
NVSTGDVNVEM(+15.99)NAAPGVDLTQLLNNM(+15.99)R	+ -	968.801	132.679	55.68	3	false
AADFIDQALAQK	- +						645.83	96.1321	58.87	2	false
LADALQELR	+ +	514.8	78.2209	46.69	2	true	514.799	77.2009	47.86	2	true
ADGYVLEGK	+ +	476.241	39.9229	41.37	2	false	476.24	38.7239	54.06	2	true
SALALAIK	+ +	393.758	75.6489	46.88	2	false	393.757	75.0208	57.58	2	false
IVVFQYSDGK	+ -	578.297	76.7449	27.74	2	false
ADQC(+57.02)YEDVR	+ +	578.238	25.5836	63.7	2	true	578.238	24.3222	64.04	2	true
Q(-17.03)QSEEDLLLQDFSR	- +						845.897	135.878	39.2	2	false
WVFKEEGVLR	+ +	421.566	87.1472	44.2	3	false	421.567	86.2894	47.88	3	false
GTDTLREVQLR	- +						429.903	55.9478	33.65	3	false
IQTQPGYANTLR	- +						681.356	51.966	60.32	2	false
NVFLLGFIPAK	- +						609.865	152.795	65.72	2	false
Y(+42.01)Q(+.98)LDKDGVVLFKK	+ +	532.629	97.6008	73.06	3	false	532.626	96.8734	68.28	3	true
STGEAFVQFASQEIAEK	+ +	921.449	119.747	66.02	2	true	921.447	118.949	73.16	2	true
RHPDYSVVLLLR	- +						489.951	98.9257	93.71	3	false
Q(+.98)(+42.01)GVDADIN(+.98)GLR	+ -	601.291	71.1581	36.17	2	false
LVPSVN(+.98)GVR	+ -	471.274	54.5015	39.78	2	false
GISLNPEQWSQLK	- +						750.394	118.793	49.7	2	false
ADLIN(+.98)NLGTIAK	+ +	622.351	94.0776	30.89	2	false	622.35	107.792	32.34	2	false
QNC(+57.02)ELFEQLGEYK	+ +	553.261	104.496	64.24	3	false	553.259	103.718	68.51	3	true
KLGGSQEDQIK	+ +	401.549	18.8442	56.02	3	true	401.55	17.3776	53.14	3	true
EVKGDLENAFLNLVQC(+57.02)IQNKPLYFADR	+ +	799.41	182.314	36.75	4	false	799.417	182.698	51.91	4	false
YYTPTISR	+ -	500.753	54.3657	45.57	2	false
SEIDLFNIR	+ +	553.796	115.706	54.92	2	true	553.792	114.959	62.48	2	false
TGGLEIDSDFGGFR	+ +	735.848	110.836	53.67	2	true	735.849	110.246	68.36	2	false
GFAFVTFDDHDTVDKIVVQK	+ +	571.047	121.78	38.95	4	false	571.045	120.805	46.36	4	false
NLFNVVDC(+57.02)K	- +						554.776	87.9153	45.89	2	false
TFEVTPIR	- +						481.763	71.484	38.03	2	false
NPANPVQR	- +						448.235	16.1022	54.19	2	false
ALNVEPDGTGLTC(+57.02)SLAPNIISQL	- +						795.076	168.096	64.66	3	true
VDATEESDLAQQYGVR	+ +	890.918	77.1448	95.93	2	true	594.28	76.3463	97.59	3	true
KSAYC(+57.02)PYSHFPVGAALLTQEGR	- +						818.062	116.239	56.54	3	false
Q(-17.03)AHLYR	- +						385.707	27.0606	31.7	2	false
IIVENLFYPVTLDVLHQIFSK	- +						830.136	194.764	49.65	3	false
N(+.98)(+42.01)LLFNDNTEC(+57.02)LAR	+ -	811.885	119.816	51.66	2	true
IVLLDVPVR	+ -	512.333	113.217	41.89	2	false
KQQDVLGFLEANK	- +						497.27	99.764	55	3	false
GFTIPEAFR	- +						519.272	106.057	55.15	2	true
ADEGISFR	+ +	447.719	48.871	60.99	2	true	447.719	47.8532	66.95	2	true
ILFIFIDSDHTDNQR	+ +	611.977	126.201	80.61	3	false	611.975	125.292	86.58	3	true
QTVSWAVTPK	+ +	558.809	67.4084	51.45	2	false	558.803	66.671	47.39	2	false
FQDTDGKHLLPK	+ +	350.442	47.1832	52.86	4	false	350.439	46.214	54.34	4	true
ASEGPAFFPGR	- +						568.28	73.6692	44.15	2	false
ALEESNYELEGK	+ +	691.326	53.6936	70.98	2	true	691.327	52.6148	59.46	2	true
Q(+.98)(+42.01)FVTATDVVR	+ +	589.811	95.6597	53.5	2	false	589.811	94.7051	29.99	2	false
YGDFNKEVHK	+ -	412.87	25.2784	47.03	3	false
GLFIIDPNGVIK	+ +	643.378	137.128	55.83	2	true	643.368	136.081	62.83	2	true
LLAQTTLR	- +						458.282	52.9335	48.91	2	true
LQVAGEITTGPR	+ -	621.348	65.8833	48.02	2	false
IM(+15.99)NTFSVVPSPK	- +						668.342	80.9872	34.96	2	false
Q(+.98)(+42.01)EYDESGPSIVHRK	+ +	563.272	44.3039	65.71	3	true	563.273	43.0932	69.5	3	false
AVSNEIVRFPTDQLTPDQER	+ +	772.392	101.534	90.72	3	true	772.39	100.687	101.67	3	true
FYAYNPLAGGLLTGK	+ +	792.921	134.745	45.15	2	false	792.923	134.017	68.37	2	false
FSELTAEK	- +						462.735	37.7451	59.87	2	true
NPNGPYPYTLK	- +						632.315	62.1075	32.38	2	false
L(+42.01)AQ(+.98)AAQSSVATITR	- +						730.391	118.831	50.26	2	false
KVLELTGK	- +						444.28	33.7542	27.61	2	false
LYGPTNFAPIINHVAR	+ +	594.996	115.496	55.55	3	false	594.992	114.637	66.39	3	true
LIVDEAINEDNSVVSLSQPK	+ +	1085.56	114.672	40.15	2	false	724.04	113.963	74.96	3	false
KVEEEEDESALKR	+ -	521.262	22.7144	35.43	3	false
Q(-17.03)VHPDTGISSK	+ +	576.286	37.1289	76.8	2	true	576.285	35.8504	70.6	2	true
DLDQASLAAVSQQLAPR	+ -	594.979	118.504	39.06	3	false
D(+42.01)ATN(+.98)VGDEGGFAPNILENKEGLELLK	+ -	929.463	147.81	46.45	3	false
ESYSVYVYK	+ +	569.275	64.0892	59.9	2	true	569.274	63.307	55.8	2	true
VVDFIDEGVNIGLEVK	- +						873.465	140.846	30.8	2	false
LGAILTPNDGR	+ +	563.814	65.2426	64.87	2	true	563.811	64.7976	68.07	2	true
IATSLDGFDVASVQQQR	- +						917.976	101.51	34.43	2	false
LLSHC(+57.02)LLVTLAAHLPAEFTPAVHASLDKFLASVSTVLTSK	+ +	1065.34	194.119	27.96	4	false	852.463	194.262	31.72	5	false
LLELLPGK	+ -	441.789	97.4514	40	2	false
EIVLADVIDNDSWR	- +						548.946	135.966	74.9	3	true
TDLAAVPASR	+ -	500.773	45.767	38.87	2	true
HITIFSPEGR	- +						386.209	64.9295	68.35	3	false
KFDQLLAEEK	- +						610.836	60.2049	37.3	2	false
LVLLELNFLPTTGTK	- +						553.663	166.136	64.42	3	false
STGEAFVQFASK	+ +	636.311	78.6503	61.84	2	false	636.318	78.1289	64.43	2	false
LVSNHSLHETSSVFVDSLTK	- +						734.044	88.2486	28.21	3	false
GSAPPGPVPEGSIR	+ +	660.847	56.0268	52.87	2	true	660.844	54.7986	58.49	2	true
KLDPELHLDIK	- +						440.918	80.4394	75.06	3	false
TVPFC(+57.02)STFAAFFTR	+ +	826.402	160.303	65.51	2	true	826.396	160.118	76.58	2	true
DVNAAIATIK	+ +	508.289	70.4885	63.87	2	true	508.289	69.9494	68.59	2	true
ENGVYLIDVK	+ +	575.303	88.7687	43.82	2	true	575.303	87.9855	40.84	2	true
VTVLGQPK	+ -	421.257	41.5458	48.58	2	false
SGVGNVFIK	- +						460.76	67.9064	28.29	2	false
GVVDSEDIPLNLSR	+ +	757.396	103.3	80.9	2	false	757.391	102.453	87.27	2	false
RLSEDYGVLK	- +						590.312	52.6856	36.29	2	false
GPPVSC(+57.02)IK	- +						429.233	32.4528	32.07	2	false
LPFTALGSGQDAALAVLEDR	+ +	682.028	151.918	53.9	3	true	682.026	151.553	76.4	3	false
KFQGVAC(+57.02)LDK	+ -	583.297	47.9838	43.68	2	false
HITSLEVIK	- +						520.305	61.5296	44.93	2	true
GLGLDESGLAK	+ -	530.286	70.3104	47.62	2	false
NSVVEASEAAYKEAFEISK	+ +	691.348	117.531	61.44	3	false	691.358	116.45	50.7	3	false
NLDKEYLPIGGLAEFC(+57.02)K	- +						656.337	124.413	34.66	3	false
TWKPTLVILR	- +						409.59	106.515	63.71	3	false
IC(+57.02)LDPDAPR	- +						528.759	59.0479	52.51	2	false
GTVRPANDFNPDADAK	+ +	563.268	44.8462	62.03	3	false	563.271	43.681	72.67	3	true
GRGGFNMR	- +						447.722	24.1701	31.46	2	false
YRVFALDQK	+ -	380.546	64.6476	40.84	3	false
ALLVTASQC(+57.02)QQPAENKLSDLLAPISEQIK	- +						1055.9	151.35	35.37	3	true
LYDAYELK	+ +	507.759	64.8041	50.9	2	true	507.756	64.0284	55.44	2	true
ALVLIAFAQYLQQC(+57.02)PFEDHVK	- +						830.766	178.691	61.18	3	false
N(+.98)GSDC(+57.02)PDKFC(+57.02)LFQSETK	+ +	678.625	92.8446	81.43	3	true	678.625	92.381	66.77	3	true
FIAVGYVDDTQFVR	+ +	815.407	117.214	58.84	2	false	815.413	116.412	47.24	2	false
T(+42.01)KLEEHLEGIVN(+.98)IFHQYSVR	- +						614.572	154.191	32.67	4	false
ILNIFGVIK	- +						508.825	140.394	38.83	2	true
EVVQNFAK	+ +	467.747	39.856	47.17	2	true	467.751	38.2832	32.25	2	false
AIANEC(+57.02)QANFISIK	+ -	789.894	88.9936	71.11	2	false
VFESIGK	- +						390.216	41.2595	31.76	2	false
TSRPENAIIYNNNEDFQVGQAK	+ +	836.739	79.3671	90.44	3	true	836.741	78.8767	98.12	3	true
IIYGGSVTGATC(+57.02)K	+ +	663.838	53.9085	74.23	2	true	663.837	53.0121	80.79	2	true
SKQEALKNDLVEALK	- +						422.243	77.5434	42.23	4	false
SETSGSFEDALLAIVK	+ +	833.927	156.562	54.88	2	false	833.93	156.031	69.91	2	true
LDFVC(+57.02)SFLQK	+ -	628.821	123.362	43.49	2	false
QIDNPDYK	+ +	496.734	22.8906	49.04	2	true	496.737	21.4655	47.34	2	true
AEAESLYQSK	+ -	563.269	32.0298	64.4	2	false
WNTDNTLGTEIAIEDQIC(+57.02)QGLK	+ +	840.409	143.857	47.07	3	false	840.415	143.224	40.26	3	false
ILQSHISDTSVVVK	- +						509.289	65.592	35.47	3	false
Q(+.98)(+42.01)TLENERGELANEVK	+ -	886.943	72.5416	28.56	2	false
FISDKDASIVGFFDDSFSEAHSEFLK	+ +	735.355	160.932	58.61	4	true	735.354	161.547	28.08	4	false
SLHSATTIGNK	- +						376.871	18.2224	28.63	3	false
YGEPGEVFINK	+ +	626.812	72.7167	69.03	2	false	626.809	72.0337	72.1	2	false
APGLGAFR	+ -	394.726	59.8398	63.52	2	false
FTASAGIQVVGDDLTVTNPKR	+ +	730.391	105.576	92.91	3	true	730.387	104.773	103.17	3	true
KTFSHELSDFGLESTAGEIPVVAIR	- +						676.607	132.611	86.7	4	true
GVHFIFNKENF	- +						451.23	96.9799	57.24	3	true
DVNQQEFVR	- +						567.781	44.7236	50.49	2	false
VVLQELR	+ -	428.767	59.9512	34.67	2	true
TFLVGER	+ +	411.227	56.1887	37.59	2	true	411.228	55.2512	39.88	2	false
YTFTLK	- +						386.717	67.5033	50.39	2	false
ETKDTDIVDEAIYYFK	- +						650.646	134.29	41.58	3	false
LFIGGLPNYLNDDQVKELLTSFGPLK	- +						964.519	191.48	60.28	3	false
IPTISTQLK	+ +	500.803	73.5924	45.98	2	true	500.803	72.7439	51.07	2	false
S(+42.01)GLPDLILGK	- +						527.808	142.88	27.69	2	false
Y(+42.01)LGPQ(+.98)YVAGITNLKK	+ +	854.473	119.392	27.72	2	false	569.978	118.715	37.59	3	true
ALSVGLVK	- +						393.756	68.0478	32.46	2	false
ETVSEESNVLC(+57.02)LSK	+ +	797.882	78.657	71.31	2	true	797.884	77.886	79.92	2	true
NKLNDLEDALQ(+.98)QAKEDLAR	+ -	547.043	129.839	39.91	4	false
NNIFM(+15.99)SN(+.98)SYPR	+ +	680.302	68.5702	52.45	2	false	680.312	67.8853	36.39	2	true
IIGNLLYYR	- +						562.823	102.584	65.06	2	true
DSLLQDGEFSM(+15.99)DLR	+ +	821.381	106.049	32.15	2	false	821.37	105.388	54.83	2	true
TQGFLALFSGDTGEIKSEVR	- +						719.041	134.497	46.65	3	false
VLAGETLSVNDPPDVLDR	+ +	955.499	108.991	56.64	2	false	955.498	108.298	78.56	2	false
HKSETDTSLIR	- +						429.561	23.2332	62.98	3	false
SGTIFDNFLITNDEAYAEEFGNETWGVTK	+ +	1090.17	178.33	58.16	3	false	1090.17	178.563	57.09	3	true
DTFNHLTTWLEDAR	- +						573.614	123.499	64.83	3	false
ALGVLAQLIWSR	- +						663.897	157.314	61.69	2	false
NFLSAVK	- +						389.723	64.5741	34.23	2	false
VLSIGDGIAR	+ +	500.793	75.5906	51.35	2	true	500.796	74.9995	46.11	2	true
SC(+57.02)LLLR	- +						381.219	57.5122	40.06	2	false
AVLFC(+57.02)LSEDKK	+ +	437.235	77.1214	65.79	3	true	437.229	76.4748	76.75	3	true
AAIGLLAR	+ +	392.756	71.2826	55.32	2	true	392.755	70.5432	55.14	2	true
WEDAIPLALK	+ +	578.327	116.588	58.94	2	false	578.321	115.606	60.52	2	true
G(+42.01)LVQ(+.98)ALGLSNFNSR	+ -	759.898	156.916	38.48	2	false
SGLPNFLAVALALGELGYR	+ +	654.366	194.819	72.25	3	false	654.362	194.9	80.17	3	false
LVAIVDVIDQNR	+ +	677.897	116.238	44.19	2	false	677.889	115.69	61.86	2	false
SAVEDEGLK	+ +	474.236	26.4027	37.95	2	false	474.235	25.2167	32.63	2	true
ILGADTSVDLEETGR	+ +	788.406	84.8855	41.19	2	false	788.399	83.9361	68.58	2	false
IILDLISESPIKGR	- +						518.643	120.768	72.32	3	true
KGPGLYYVDEHGTR	+ -	531.267	47.9478	30.97	3	false
VVESLR	- +						351.708	22.5095	34.43	2	false
Q(-17.03)VTITGSAASISLAQYLINAR	- +						1080.58	177.661	75.77	2	true
[truncated: 4,998 more rows]

## Sheet: Protein View
		DMSO [2019-07-03 10:22]							SL369 [2019-07-03 10:44]
Protein_ID	Cover Map	Score	#Spec	N#Spec	#Pep	#Uniq	%Spec	%Cov	Score	#Spec	N#Spec	#Pep	#Uniq	%Spec	%Cov	F/C
P11413-2|G6PD_HUMAN	+ -	187.42	19	21.8949	15	15	23.81	28.52								PRESEN/AUSEN
P11413|G6PD_HUMAN	+ -	187.42	19	21.8949	15	15	25.42	31.07								PRESEN/AUSEN
Q14980-2|NUMA1_HUMAN	+ -	143.24	8	9.21889	7	7	2.31	4.47								PRESEN/AUSEN
P22392|NDKB_HUMAN	+ -	143.85	10	11.5236	7	7	36.84	45.39								PRESEN/AUSEN
P02533|K1C14_HUMAN	+ -	202	20	23.0472	11	6	20	26.48								PRESEN/AUSEN
P57737-2|CORO7_HUMAN	+ -	98.23	6	6.91416	6	6	7.5	11.67								PRESEN/AUSEN
P08514-3|ITA2B_HUMAN	+ -	122.56	7	8.06652	6	6	8.7	8.08								PRESEN/AUSEN
P23526-2|SAHH_HUMAN	+ -	105.48	5	5.7618	5	5	12.5	13.86								PRESEN/AUSEN
Q86VP6-2|CAND1_HUMAN	+ -	121.87	6	6.91416	5	5	4.46	5.56								PRESEN/AUSEN
P06748-2|NPM_HUMAN	+ -	109.03	8	9.21889	5	5	14.71	19.62								PRESEN/AUSEN
P06748-3|NPM_HUMAN	+ -	109.03	8	9.21889	5	5	14.71	20.08								PRESEN/AUSEN
P10599-2|THIO_HUMAN	+ -	129.7	5	5.7618	4	4	36.36	56.47								PRESEN/AUSEN
P47756|CAPZB_HUMAN	+ -	138.18	6	6.91416	4	4	11.11	20.94								PRESEN/AUSEN
Q96G03|PGM2_HUMAN	+ -	91.6	4	4.60944	4	4	5.56	7.19								PRESEN/AUSEN
Q01082-3|SPTB2_HUMAN	+ -	122.61	5	5.7618	5	4	1.68	2.51								PRESEN/AUSEN
Q8WUM4-2|PDC6I_HUMAN	+ -	128.83	4	4.60944	4	4	4.35	5.73								PRESEN/AUSEN
Q6XQN6-2|PNCB_HUMAN	+ -	133.25	4	4.60944	4	4	8.89	11.82								PRESEN/AUSEN
P09525-2|ANXA4_HUMAN	+ -	114.76	5	5.7618	4	4	11.11	21.1								PRESEN/AUSEN
Q01082-2|SPTB2_HUMAN	+ -	122.61	5	5.7618	5	4	1.67	2.49								PRESEN/AUSEN
O43390-3|HNRPR_HUMAN	+ -	165.05	9	10.3712	7	4	7.95	14.45								PRESEN/AUSEN
Q13404|UB2V1_HUMAN	+ -	87.96	5	5.7618	4	4	21.05	25.85								PRESEN/AUSEN
P11766|ADHX_HUMAN	+ -	111.9	5	5.7618	4	4	10.26	15.51								PRESEN/AUSEN
P31948-3|STIP1_HUMAN	+ -	91.21	4	4.60944	4	4	4.88	8.67								PRESEN/AUSEN
P31942-3|HNRH3_HUMAN	+ -	135.4	4	4.60944	4	4	12.9	15.15								PRESEN/AUSEN
P00367-3|DHE3_HUMAN	+ -	114.63	6	6.91416	4	4	8.89	10.35								PRESEN/AUSEN
Q14103-4|HNRPD_HUMAN	+ -	162.05	12	13.8283	6	4	13.64	18.82								PRESEN/AUSEN
P0C0L4|CO4A_HUMAN	+ -	93.51	4	4.60944	4	4	2.26	2.24								PRESEN/AUSEN
Q14103-2|HNRPD_HUMAN	+ -	162.05	12	13.8283	6	4	13.64	16.07								PRESEN/AUSEN
P07910-4|HNRPC_HUMAN	+ -	158.86	9	10.3712	4	4	10.81	13.2								PRESEN/AUSEN
P13473-2|LAMP2_HUMAN	+ -	107.55	3	3.45708	3	3	10.34	8.54								PRESEN/AUSEN
P23381-2|SYWC_HUMAN	+ -	112.18	4	4.60944	3	3	6.12	13.26								PRESEN/AUSEN
B9A064|IGLL5_HUMAN	+ -	101.72	3	3.45708	3	3	15	20.09								PRESEN/AUSEN
P34897-2|GLYM_HUMAN	+ -	109.74	3	3.45708	3	3	5	6.28								PRESEN/AUSEN
P48643-2|TCPE_HUMAN	+ -	106.25	7	8.06652	4	3	7.02	11.16								PRESEN/AUSEN
P13473|LAMP2_HUMAN	+ -	107.55	3	3.45708	3	3	11.11	8.54								PRESEN/AUSEN
P84103-2|SRSF3_HUMAN	+ -	114.13	5	5.7618	3	3	12.5	35.48								PRESEN/AUSEN
P51659|DHB4_HUMAN	+ -	106.57	4	4.60944	3	3	3.57	5.43								PRESEN/AUSEN
P13647|K2C5_HUMAN	+ -	202.47	30	34.5708	13	3	19.4	18.14								PRESEN/AUSEN
Q9NY33|DPP3_HUMAN	+ -	74.54	3	3.45708	3	3	4	2.99								PRESEN/AUSEN
P11279-2|LAMP1_HUMAN	+ -	88.44	4	4.60944	3	3	10	8.79								PRESEN/AUSEN
P55263-4|ADK_HUMAN	+ -	87.2	3	3.45708	3	3	7.89	11.01								PRESEN/AUSEN
P14923|PLAK_HUMAN	+ -	144.86	3	3.45708	3	3	4.62	6.71								PRESEN/AUSEN
P55263-2|ADK_HUMAN	+ -	87.2	3	3.45708	3	3	7.5	10.43								PRESEN/AUSEN
P55263|ADK_HUMAN	+ -	87.2	3	3.45708	3	3	6.98	9.94								PRESEN/AUSEN
P30044-3|PRDX5_HUMAN	+ -	103.46	5	5.7618	3	3	15	32.35								PRESEN/AUSEN
P51659-3|DHB4_HUMAN	+ -	106.57	4	4.60944	3	3	3.66	5.57								PRESEN/AUSEN
P21964|COMT_HUMAN	+ -	99.78	3	3.45708	3	3	12	14.02								PRESEN/AUSEN
P01009-2|A1AT_HUMAN	+ -	125.56	4	4.60944	3	3	8.57	11.42								PRESEN/AUSEN
O14773-2|TPP1_HUMAN	+ -	93.09	3	3.45708	3	3	17.65	17.19								PRESEN/AUSEN
P30044|PRDX5_HUMAN	+ -	103.46	5	5.7618	3	3	12	25.7								PRESEN/AUSEN
P21964-2|COMT_HUMAN	+ -	99.78	3	3.45708	3	3	12.5	17.19								PRESEN/AUSEN
P18754-2|RCC1_HUMAN	+ -	65.56	2	2.30472	2	2	4.08	5.97								PRESEN/AUSEN
P27635|RL10_HUMAN	+ -	57	2	2.30472	2	2	4.65	9.81								PRESEN/AUSEN
P26640|SYVC_HUMAN	+ -	87.32	2	2.30472	2	2	1.45	1.82								PRESEN/AUSEN
Q15833|STXB2_HUMAN	+ -	60.52	3	3.45708	2	2	2.63	4.89								PRESEN/AUSEN
Q93009|UBP7_HUMAN	+ -	53.5	2	2.30472	2	2	1.54	2.9								PRESEN/AUSEN
P12955-3|PEPD_HUMAN	+ -	85.97	2	2.30472	2	2	5	3.73								PRESEN/AUSEN
P18754|RCC1_HUMAN	+ -	65.56	2	2.30472	2	2	4.55	6.41								PRESEN/AUSEN
P51159-2|RB27A_HUMAN	+ -	84.28	2	2.30472	2	2	7.69	9.86								PRESEN/AUSEN
P84085|ARF5_HUMAN	+ -	101.44	4	4.60944	4	2	20	28.33								PRESEN/AUSEN
P62837|UB2D2_HUMAN	+ -	104.84	4	4.60944	2	2	12.5	28.57								PRESEN/AUSEN
P00390-5|GSHR_HUMAN	+ -	70.75	2	2.30472	2	2	4.17	5.45								PRESEN/AUSEN
P07954-2|FUMH_HUMAN	+ -	75.57	2	2.30472	2	2	4.65	7.92								PRESEN/AUSEN
P09769|FGR_HUMAN	+ -	71.74	4	4.60944	3	2	5.66	4.73								PRESEN/AUSEN
O00483|NDUA4_HUMAN	+ -	77.2	2	2.30472	2	2	18.18	24.69								PRESEN/AUSEN
Q9H0U4|RAB1B_HUMAN	+ -	118.58	8	9.21889	4	2	17.39	22.89								PRESEN/AUSEN
Q8N257|H2B3B_HUMAN	+ -	139.96	33	38.0279	4	2	14.29	23.81								PRESEN/AUSEN
P62917|RL8_HUMAN	+ -	61.59	2	2.30472	2	2	3.85	7								PRESEN/AUSEN
Q13637|RAB32_HUMAN	+ -	61.25	2	2.30472	2	2	7.41	9.78								PRESEN/AUSEN
Q9Y2Y8|PRG3_HUMAN	+ -	85.69	2	2.30472	2	2	10	8.44								PRESEN/AUSEN
P30483|1B45_HUMAN	+ -	137.93	7	8.06652	6	2	15.79	24.31								PRESEN/AUSEN
P22307-2|NLTP_HUMAN	+ -	69.98	2	2.30472	2	2	10	11.89								PRESEN/AUSEN
Q8TAQ2|SMRC2_HUMAN	+ -	86.11	2	2.30472	2	2	1.49	3.29								PRESEN/AUSEN
P22307-6|NLTP_HUMAN	+ -	69.98	2	2.30472	2	2	10	12.14								PRESEN/AUSEN
P62837-2|UB2D2_HUMAN	+ -	104.84	4	4.60944	2	2	16.67	35.59								PRESEN/AUSEN
Q8N1N4|K2C78_HUMAN	+ -	106.4	5	5.7618	3	2	4.92	4.23								PRESEN/AUSEN
Q14152-2|EIF3A_HUMAN	+ -	92.62	3	3.45708	2	2	0.68	1.48								PRESEN/AUSEN
Q9C005|DPY30_HUMAN	+ -	81.19	2	2.30472	2	2	18.18	36.36								PRESEN/AUSEN
Q8N684-3|CPSF7_HUMAN	+ -	56.18	2	2.30472	2	2	3.23	4.47								PRESEN/AUSEN
Q15833-3|STXB2_HUMAN	+ -	60.52	3	3.45708	2	2	2.6	4.8								PRESEN/AUSEN
Q16401|PSMD5_HUMAN	+ -	72.78	2	2.30472	2	2	4.08	3.57								PRESEN/AUSEN
Q9NUJ1-2|ABHDA_HUMAN	+ -	79.35	2	2.30472	2	2	11.76	14.77								PRESEN/AUSEN
Q00577|PURA_HUMAN	+ -	62.87	2	2.30472	2	2	4.88	4.66								PRESEN/AUSEN
O43684-2|BUB3_HUMAN	+ -	70.62	2	2.30472	2	2	5.88	6.44								PRESEN/AUSEN
P00390-4|GSHR_HUMAN	+ -	70.75	2	2.30472	2	2	4	5.12								PRESEN/AUSEN
Q6UX06|OLFM4_HUMAN	+ -	85.39	2	2.30472	2	2	4.44	3.73								PRESEN/AUSEN
Q93009-3|UBP7_HUMAN	+ -	53.5	2	2.30472	2	2	1.54	2.95								PRESEN/AUSEN
P46459-2|NSF_HUMAN	+ -	85.24	2	2.30472	2	2	2.47	4.19								PRESEN/AUSEN
Q8TAQ2-3|SMRC2_HUMAN	+ -	86.11	2	2.30472	2	2	1.43	3.47								PRESEN/AUSEN
Q15833-2|STXB2_HUMAN	+ -	60.52	3	3.45708	2	2	2.63	4.92								PRESEN/AUSEN
P01008|ANT3_HUMAN	+ -	95.47	2	2.30472	2	2	3.51	3.88								PRESEN/AUSEN
O43684|BUB3_HUMAN	+ -	70.62	2	2.30472	2	2	5.88	6.4								PRESEN/AUSEN
Q9Y262|EIF3L_HUMAN	+ -	58.91	2	2.30472	2	2	3.17	3.55								PRESEN/AUSEN
Q8N684|CPSF7_HUMAN	+ -	56.18	2	2.30472	2	2	3.57	4.88								PRESEN/AUSEN
Q9H3N1|TMX1_HUMAN	+ -	73.34	2	2.30472	2	2	7.14	8.93								PRESEN/AUSEN
Q9Y376|CAB39_HUMAN	+ -	62.52	2	2.30472	2	2	4.35	6.16								PRESEN/AUSEN
Q8N684-2|CPSF7_HUMAN	+ -	56.18	2	2.30472	2	2	3.7	4.98								PRESEN/AUSEN
P50502|F10A1_HUMAN	+ -	79.61	3	3.45708	2	2	3.64	7.32								PRESEN/AUSEN
P50570-2|DYN2_HUMAN	+ -	75.31	2	2.30472	2	2	1.9	3								PRESEN/AUSEN
Q92928|RAB1C_HUMAN	+ -	118.58	8	9.21889	4	2	20	22.89								PRESEN/AUSEN
P26022|PTX3_HUMAN	+ -	58.99	2	2.30472	2	2	6.45	6.04								PRESEN/AUSEN
Q9Y262-2|EIF3L_HUMAN	+ -	58.91	2	2.30472	2	2	3.23	3.88								PRESEN/AUSEN
Q8TAQ2-2|SMRC2_HUMAN	+ -	86.11	2	2.30472	2	2	1.43	3.54								PRESEN/AUSEN
Q8NI35-3|INADL_HUMAN	+ -	49.9	4	4.60944	1	1	0.7	0.39								PRESEN/AUSEN
P08631-4|HCK_HUMAN	+ -	66.07	4	4.60944	2	1	3.28	3.05								PRESEN/AUSEN
P32969|RL9_HUMAN	+ -	33	1	1.15236	1	1	3.03	3.65								PRESEN/AUSEN
Q08209-2|PP2BA_HUMAN	+ -	46.49	1	1.15236	1	1	1.75	2.35								PRESEN/AUSEN
P55809|SCOT1_HUMAN	+ -	38.1	1	1.15236	1	1	1.67	4.04								PRESEN/AUSEN
P04278-3|SHBG_HUMAN	+ -	36.37	1	1.15236	1	1	3.85	4.78								PRESEN/AUSEN
P08697-2|A2AP_HUMAN	+ -	61.17	2	2.30472	1	1	3.12	2.58								PRESEN/AUSEN
Q9Y6C9|MTCH2_HUMAN	+ -	37.05	1	1.15236	1	1	4	2.97								PRESEN/AUSEN
Q96A72|MGN2_HUMAN	+ -	37.54	1	1.15236	1	1	5	13.51								PRESEN/AUSEN
O60313-12|OPA1_HUMAN	+ -	36.92	1	1.15236	1	1	0.66	0.8								PRESEN/AUSEN
Q9BYT8|NEUL_HUMAN	+ -	29.56	1	1.15236	1	1	1.15	1.7								PRESEN/AUSEN
Q53GQ0|DHB12_HUMAN	+ -	31.8	1	1.15236	1	1	2.78	2.56								PRESEN/AUSEN
Q9UJS0-2|CMC2_HUMAN	+ -	48.02	1	1.15236	1	1	1.41	1.78								PRESEN/AUSEN
Q9NTK5-3|OLA1_HUMAN	+ -	58.7	2	2.30472	1	1	2.86	5.4								PRESEN/AUSEN
Q8WWI5|CTL1_HUMAN	+ -	47.52	1	1.15236	1	1	1.75	2.13								PRESEN/AUSEN
P09622-3|DLDH_HUMAN	+ -	55.79	1	1.15236	1	1	1.96	3.47								PRESEN/AUSEN
P02794|FRIH_HUMAN	+ -	38.96	1	1.15236	1	1	5	6.01								PRESEN/AUSEN
Q8NB90|SPAT5_HUMAN	+ -	27.71	1	1.15236	1	1	1.04	0.67								PRESEN/AUSEN
O43324|MCA3_HUMAN	+ -	57.67	1	1.15236	1	1	5.26	6.32								PRESEN/AUSEN
Q96G23|CERS2_HUMAN	+ -	33.07	1	1.15236	1	1	2.44	2.37								PRESEN/AUSEN
Q13177|PAK2_HUMAN	+ -	50.27	1	1.15236	1	1	1.67	4.58								PRESEN/AUSEN
Q9H0R4|HDHD2_HUMAN	+ -	54.08	1	1.15236	1	1	3.23	7.34								PRESEN/AUSEN
O94979-8|SC31A_HUMAN	+ -	72.86	1	1.15236	1	1	1.01	1.05								PRESEN/AUSEN
P30085-2|KCY_HUMAN	+ -	51.15	1	1.15236	1	1	5	5.44								PRESEN/AUSEN
O94979-10|SC31A_HUMAN	+ -	72.86	1	1.15236	1	1	1.04	1.11								PRESEN/AUSEN
Q9NWV4|CA123_HUMAN	+ -	28.84	1	1.15236	1	1	5.56	5								PRESEN/AUSEN
P62491|RB11A_HUMAN	+ -	128.67	5	5.7618	5	1	18.52	34.26								PRESEN/AUSEN
O75477|ERLN1_HUMAN	+ -	56.15	2	2.30472	2	1	4.44	5.49								PRESEN/AUSEN
Q8NI35|INADL_HUMAN	+ -	49.9	4	4.60944	1	1	0.61	0.33								PRESEN/AUSEN
P53778-2|MK12_HUMAN	+ -	66.78	2	2.30472	1	1	2.17	2.24								PRESEN/AUSEN
P16298-4|PP2BB_HUMAN	+ -	46.49	1	1.15236	1	1	1.82	2.29								PRESEN/AUSEN
Q9UHQ9|NB5R1_HUMAN	+ -	47.07	1	1.15236	1	1	2.7	3.61								PRESEN/AUSEN
O95168|NDUB4_HUMAN	+ -	44.19	1	1.15236	1	1	4.76	7.75								PRESEN/AUSEN
Q92905|CSN5_HUMAN	+ -	38.17	1	1.15236	1	1	2.94	2.1								PRESEN/AUSEN
Q71UI9|H2AV_HUMAN	+ -	120.09	22	25.3519	3	1	12.5	35.16								PRESEN/AUSEN
O00506-2|STK25_HUMAN	+ -	36.05	1	1.15236	1	1	2.38	3.72								PRESEN/AUSEN
O75400|PR40A_HUMAN	+ -	29.01	1	1.15236	1	1	0.65	1.04								PRESEN/AUSEN
Q9H8S9|MOB1A_HUMAN	+ -	47.85	1	1.15236	1	1	4.55	5.09								PRESEN/AUSEN
O00203|AP3B1_HUMAN	+ -	33.64	1	1.15236	1	1	0.76	0.91								PRESEN/AUSEN
P30613|KPYR_HUMAN	+ -	112.2	6	6.91416	3	1	5.08	4.01								PRESEN/AUSEN
Q86WV6|STING_HUMAN	+ -	42.46	1	1.15236	1	1	3.03	2.37								PRESEN/AUSEN
P16298-3|PP2BB_HUMAN	+ -	46.49	1	1.15236	1	1	1.85	2.33								PRESEN/AUSEN
Q9Y2Q3-3|GSTK1_HUMAN	+ -	67.62	1	1.15236	1	1	4.17	5.61								PRESEN/AUSEN
P07947|YES_HUMAN	+ -	66.07	4	4.60944	2	1	3.33	2.95								PRESEN/AUSEN
Q969X5|ERGI1_HUMAN	+ -	36.79	1	1.15236	1	1	3.57	4.83								PRESEN/AUSEN
O75157-2|T22D2_HUMAN	+ -	28.84	1	1.15236	1	1	3.03	0.79								PRESEN/AUSEN
P14618-2|KPYM_HUMAN	+ -	291.87	52	59.9228	18	1	29.03	37.1								PRESEN/AUSEN
P02679|FIBG_HUMAN	+ -	46.99	1	1.15236	1	1	2.27	1.99								PRESEN/AUSEN
P49407-2|ARRB1_HUMAN	+ -	57.51	1	1.15236	1	1	1.82	2.44								PRESEN/AUSEN
Q8WZ42-4|TITIN_HUMAN	+ -	94.88	2	2.30472	2	1	0.05	0.04								PRESEN/AUSEN
Q8IUE6|H2A2B_HUMAN	+ -	137.18	11	12.676	4	1	16.67	36.92								PRESEN/AUSEN
P02675|FIBB_HUMAN	+ -	32.62	1	1.15236	1	1	1.69	1.43								PRESEN/AUSEN
O43583|DENR_HUMAN	+ -	48.04	1	1.15236	1	1	3.12	6.06								PRESEN/AUSEN
Q8NCX0|CC150_HUMAN	+ -	35.51	2	2.30472	1	1	0.55	1.36								PRESEN/AUSEN
P04278|SHBG_HUMAN	+ -	36.37	1	1.15236	1	1	3.03	3.48								PRESEN/AUSEN
Q9BZG1-2|RAB34_HUMAN	+ -	40.23	1	1.15236	1	1	3.12	4.38								PRESEN/AUSEN
Q52LJ0-2|FA98B_HUMAN	+ -	38.39	1	1.15236	1	1	1.79	2.77								PRESEN/AUSEN
P61353|RL27_HUMAN	+ -	53.65	1	1.15236	1	1	2.86	5.88								PRESEN/AUSEN
P26440|IVD_HUMAN	+ -	51.08	2	2.30472	1	1	2.17	2.36								PRESEN/AUSEN
P62495|ERF1_HUMAN	+ -	56.16	1	1.15236	1	1	1.82	1.6								PRESEN/AUSEN
O94979-2|SC31A_HUMAN	+ -	72.86	1	1.15236	1	1	1.02	1.08								PRESEN/AUSEN
P56377|AP1S2_HUMAN	+ -	35.06	1	1.15236	1	1	4.35	5.73								PRESEN/AUSEN
Q9UHD8-3|SEPT9_HUMAN	+ -	54.72	1	1.15236	1	1	1.82	2.13								PRESEN/AUSEN
P21281|VATB2_HUMAN	+ -	44.56	1	1.15236	1	1	1.89	2.54								PRESEN/AUSEN
O60313-2|OPA1_HUMAN	+ -	36.92	1	1.15236	1	1	0.66	0.8								PRESEN/AUSEN
O00233-3|PSMD9_HUMAN	+ -	48.71	1	1.15236	1	1	8.33	10.17								PRESEN/AUSEN
O75251-2|NDUS7_HUMAN	+ -	44.54	1	1.15236	1	1	4.17	4.37								PRESEN/AUSEN
Q9Y3Z3-4|SAMH1_HUMAN	+ -	32.5	1	1.15236	1	1	1.32	1.52								PRESEN/AUSEN
P14868-2|SYDC_HUMAN	+ -	61.08	1	1.15236	1	1	2.27	2.24								PRESEN/AUSEN
Q9UHD8-4|SEPT9_HUMAN	+ -	54.72	1	1.15236	1	1	2	2.69								PRESEN/AUSEN
O75746|CMC1_HUMAN	+ -	48.02	1	1.15236	1	1	1.45	1.77								PRESEN/AUSEN
Q8WZ42-7|TITIN_HUMAN	+ -	94.88	2	2.30472	2	1	0.05	0.04								PRESEN/AUSEN
O94979|SC31A_HUMAN	+ -	72.86	1	1.15236	1	1	1.01	1.07								PRESEN/AUSEN
Q7L9L4|MOB1B_HUMAN	+ -	47.85	1	1.15236	1	1	4.55	5.09								PRESEN/AUSEN
O60313|OPA1_HUMAN	+ -	36.92	1	1.15236	1	1	0.68	0.83								PRESEN/AUSEN
P62316-2|SMD2_HUMAN	+ -	63.95	1	1.15236	1	1	4.76	9.26								PRESEN/AUSEN
Q9Y3B4|SF3B6_HUMAN	+ -	42.49	1	1.15236	1	1	4.76	11.2								PRESEN/AUSEN
Q9BTV7|CABL2_HUMAN	+ -	27.81	1	1.15236	1	1	1.54	2.09								PRESEN/AUSEN
Q15678|PTN14_HUMAN	+ -	28.31	1	1.15236	1	1	0.76	0.84								PRESEN/AUSEN
O75400-3|PR40A_HUMAN	+ -	29.01	1	1.15236	1	1	0.66	1.06								PRESEN/AUSEN
Q86UK0-2|ABCAC_HUMAN	+ -	46.59	1	1.15236	1	1	0.47	0.35								PRESEN/AUSEN
O95168-2|NDUB4_HUMAN	+ -	44.19	1	1.15236	1	1	5.88	8.33								PRESEN/AUSEN
Q6VVX0|CP2R1_HUMAN	+ -	52.44	2	2.30472	1	1	2.13	1.4								PRESEN/AUSEN
Q9Y2Q3-2|GSTK1_HUMAN	+ -	67.62	1	1.15236	1	1	3.57	4.26								PRESEN/AUSEN
O00506|STK25_HUMAN	+ -	36.05	1	1.15236	1	1	1.96	3.05								PRESEN/AUSEN
P00734|THRB_HUMAN	+ -	54.28	1	1.15236	1	1	1.47	2.57								PRESEN/AUSEN
Q9P289|STK26_HUMAN	+ -	36.05	1	1.15236	1	1	2	3.12								PRESEN/AUSEN
Q6PF15|KLH35_HUMAN	+ -	36.94	4	4.60944	1	1	1.56	1.2								PRESEN/AUSEN
Q15063-7|POSTN_HUMAN	+ -	31.41	1	1.15236	1	1	1.19	0.83								PRESEN/AUSEN
P08631-2|HCK_HUMAN	+ -	66.07	4	4.60944	2	1	3.51	3.17								PRESEN/AUSEN
P24534|EF1B_HUMAN	+ -	53.63	2	2.30472	1	1	3.85	5.78								PRESEN/AUSEN
P49407|ARRB1_HUMAN	+ -	57.51	1	1.15236	1	1	1.82	2.39								PRESEN/AUSEN
O00764-3|PDXK_HUMAN	+ -	41.29	3	3.45708	1	1	3.7	8.79								PRESEN/AUSEN
Q14141-4|SEPT6_HUMAN	+ -	78.83	6	6.91416	2	1	3.17	4.43								PRESEN/AUSEN
P14927-2|QCR7_HUMAN	+ -	30.1	1	1.15236	1	1	4.17	5								PRESEN/AUSEN
O76003|GLRX3_HUMAN	+ -	62.36	1	1.15236	1	1	2.56	7.76								PRESEN/AUSEN
Q8NCX0-2|CC150_HUMAN	+ -	35.51	2	2.30472	1	1	1.3	3.6								PRESEN/AUSEN
Q14141|SEPT6_HUMAN	+ -	78.83	6	6.91416	2	1	3.17	4.38								PRESEN/AUSEN
Q15063-4|POSTN_HUMAN	+ -	31.41	1	1.15236	1	1	1.11	0.8								PRESEN/AUSEN
Q7L576-2|CYFP1_HUMAN	+ -	47.28	1	1.15236	1	1	1.15	1.46								PRESEN/AUSEN
P28065-2|PSB9_HUMAN	+ -	51.98	1	1.15236	1	1	6.25	4.31								PRESEN/AUSEN
Q16630|CPSF6_HUMAN	+ -	72.56	1	1.15236	1	1	1.61	2.9								PRESEN/AUSEN
Q8N6T3-2|ARFG1_HUMAN	+ -	28.43	1	1.15236	1	1	2.17	1.45								PRESEN/AUSEN
Q969X5-2|ERGI1_HUMAN	+ -	36.79	1	1.15236	1	1	4.76	7.07								PRESEN/AUSEN
P26440-2|IVD_HUMAN	+ -	51.08	2	2.30472	1	1	2.5	2.54								PRESEN/AUSEN
Q71UI9-2|H2AV_HUMAN	+ -	120.09	22	25.3519	3	1	13.04	39.47								PRESEN/AUSEN
P30566|PUR8_HUMAN	+ -	41.3	1	1.15236	1	1	1.67	2.27								PRESEN/AUSEN
P08631-3|HCK_HUMAN	+ -	66.07	4	4.60944	2	1	3.51	3.17								PRESEN/AUSEN
Q9UJS0|CMC2_HUMAN	+ -	48.02	1	1.15236	1	1	1.41	1.78								PRESEN/AUSEN
P35637-2|FUS_HUMAN	+ -	55.77	1	1.15236	1	1	2	3.05								PRESEN/AUSEN
P04114|APOB_HUMAN	+ -	57.71	1	1.15236	1	1	0.2	0.24								PRESEN/AUSEN
O00148|DX39A_HUMAN	+ -	139.83	6	6.91416	5	1	9.62	12.41								PRESEN/AUSEN
Q9BVQ7|SPA5L_HUMAN	+ -	36.58	1	1.15236	1	1	1.22	1.46								PRESEN/AUSEN
O00233|PSMD9_HUMAN	+ -	48.71	1	1.15236	1	1	3.7	5.38								PRESEN/AUSEN
Q96KP4-2|CNDP2_HUMAN	+ -	34.47	1	1.15236	1	1	2.13	2.05								PRESEN/AUSEN
Q9BZG1|RAB34_HUMAN	+ -	40.23	1	1.15236	1	1	2.94	4.25								PRESEN/AUSEN
Q15437|SC23B_HUMAN	+ -	45.68	1	1.15236	1	1	1.45	1.56								PRESEN/AUSEN
Q04637-9|IF4G1_HUMAN	+ -	81.47	1	1.15236	1	1	0.56	0.87								PRESEN/AUSEN
Q96PK6|RBM14_HUMAN	+ -	71.04	1	1.15236	1	1	1.75	2.39								PRESEN/AUSEN
Q9NR28|DBLOH_HUMAN	+ -	54.46	1	1.15236	1	1	3.7	4.18								PRESEN/AUSEN
Q8NA03|FSIP1_HUMAN	+ -	28.48	1	1.15236	1	1	1.16	1.03								PRESEN/AUSEN
Q15063-3|POSTN_HUMAN	+ -	31.41	1	1.15236	1	1	1.06	0.77								PRESEN/AUSEN
Q9UJZ1-2|STML2_HUMAN	+ -	56.55	2	2.30472	1	1	2.63	4.82								PRESEN/AUSEN
P54296|MYOM2_HUMAN	+ -	44.5	1	1.15236	1	1	0.59	0.55								PRESEN/AUSEN
Q9UNS2|CSN3_HUMAN	+ -	44.72	2	2.30472	1	1	2.7	2.84								PRESEN/AUSEN
Q53GQ0-2|DHB12_HUMAN	+ -	31.8	1	1.15236	1	1	11.11	8.16								PRESEN/AUSEN
Q15063|POSTN_HUMAN	+ -	31.41	1	1.15236	1	1	0.97	0.72								PRESEN/AUSEN
A0FGR8-6|ESYT2_HUMAN	+ -	51.13	1	1.15236	1	1	0.85	0.96								PRESEN/AUSEN
P00813|ADA_HUMAN	+ -	48.83	1	1.15236	1	1	2.63	2.48								PRESEN/AUSEN
P22061|PIMT_HUMAN	+ -	43	2	2.30472	1	1	4.55	3.96								PRESEN/AUSEN
Q00059|TFAM_HUMAN	+ -	42.95	1	1.15236	1	1	2	4.07								PRESEN/AUSEN
Q6PIW4-2|FIGL1_HUMAN	+ -	45.03	1	1.15236	1	1	1.59	2.13								PRESEN/AUSEN
Q9Y3Z3-3|SAMH1_HUMAN	+ -	32.5	1	1.15236	1	1	1.47	1.62								PRESEN/AUSEN
P06241|FYN_HUMAN	+ -	66.07	4	4.60944	2	1	3.23	2.98								PRESEN/AUSEN
Q8NCX0-3|CC150_HUMAN	+ -	35.51	2	2.30472	1	1	2.27	6.12								PRESEN/AUSEN
Q13045-2|FLII_HUMAN	+ -	59.75	1	1.15236	1	1	0.67	0.74								PRESEN/AUSEN
P08697|A2AP_HUMAN	+ -	61.17	2	2.30472	1	1	2.78	2.24								PRESEN/AUSEN
Q93045|STMN2_HUMAN	+ -	48.08	1	1.15236	1	1	2.94	5.03								PRESEN/AUSEN
P19623|SPEE_HUMAN	+ -	47.02	1	1.15236	1	1	3.7	3.31								PRESEN/AUSEN
Q9NUV9|GIMA4_HUMAN	+ -	44	1	1.15236	1	1	1.85	2.74								PRESEN/AUSEN
P01011|AACT_HUMAN	+ -	30.86	1	1.15236	1	1	2.38	2.36								PRESEN/AUSEN
Q8NI35-2|INADL_HUMAN	+ -	49.9	4	4.60944	1	1	0.68	0.38								PRESEN/AUSEN
O14578-4|CTRO_HUMAN	+ -	29	1	1.15236	1	1	0.34	0.77								PRESEN/AUSEN
O43660-2|PLRG1_HUMAN	+ -	39	1	1.15236	1	1	1.69	2.18								PRESEN/AUSEN
O75400-2|PR40A_HUMAN	+ -	29.01	1	1.15236	1	1	0.66	1.08								PRESEN/AUSEN
Q14444-2|CAPR1_HUMAN	+ -	48.4	1	1.15236	1	1	1.79	1.59								PRESEN/AUSEN
Q86UP2-2|KTN1_HUMAN	+ -	65.65	1	1.15236	1	1	0.48	1.31								PRESEN/AUSEN
Q8WZ42-11|TITIN_HUMAN	+ -	94.88	2	2.30472	2	1	0.05	0.04								PRESEN/AUSEN
O76094-2|SRP72_HUMAN	+ -	43.85	1	1.15236	1	1	1.06	1.8								PRESEN/AUSEN
Q9H3U1-2|UN45A_HUMAN	+ -	52.09	1	1.15236	1	1	0.91	2.15								PRESEN/AUSEN
Q9UHD8-8|SEPT9_HUMAN	+ -	54.72	1	1.15236	1	1	1.56	1.9								PRESEN/AUSEN
P61326|MGN_HUMAN	+ -	37.54	1	1.15236	1	1	5	13.7								PRESEN/AUSEN
P08962-2|CD63_HUMAN	+ -	55.57	1	1.15236	1	1	5	10.23								PRESEN/AUSEN
P35637|FUS_HUMAN	+ -	55.77	1	1.15236	1	1	2	3.04								PRESEN/AUSEN
P11166|GTR1_HUMAN	+ -	29.77	1	1.15236	1	1	2.7	1.22								PRESEN/AUSEN
Q15063-5|POSTN_HUMAN	+ -	31.41	1	1.15236	1	1	1.02	0.74								PRESEN/AUSEN
Q9P289-3|STK26_HUMAN	+ -	36.05	1	1.15236	1	1	2.27	3.67								PRESEN/AUSEN
Q16630-2|CPSF6_HUMAN	+ -	72.56	1	1.15236	1	1	1.52	2.72								PRESEN/AUSEN
Q52LJ0|FA98B_HUMAN	+ -	38.39	1	1.15236	1	1	2.38	3.64								PRESEN/AUSEN
P16298-2|PP2BB_HUMAN	+ -	46.49	1	1.15236	1	1	2.08	2.33								PRESEN/AUSEN
Q8WWI5-2|CTL1_HUMAN	+ -	47.52	1	1.15236	1	1	1.69	2.14								PRESEN/AUSEN
P17655|CAN2_HUMAN	+ -	28.56	1	1.15236	1	1	1.23	1.14								PRESEN/AUSEN
Q15063-2|POSTN_HUMAN	+ -	31.41	1	1.15236	1	1	1.06	0.77								PRESEN/AUSEN
Q16630-3|CPSF6_HUMAN	+ -	72.56	1	1.15236	1	1	1.75	3.35								PRESEN/AUSEN
P42574|CASP3_HUMAN	+ -	68.7	1	1.15236	1	1	2.78	3.97								PRESEN/AUSEN
P06241-2|FYN_HUMAN	+ -	66.07	4	4.60944	2	1	3.39	3								PRESEN/AUSEN
O94979-4|SC31A_HUMAN	+ -	72.86	1	1.15236	1	1	1.03	1.1								PRESEN/AUSEN
P02790|HEMO_HUMAN	+ -	41.59	1	1.15236	1	1	2.22	2.38								PRESEN/AUSEN
P09417-2|DHPR_HUMAN	+ -	37.33	1	1.15236	1	1	4.55	5.16								PRESEN/AUSEN
Q96PK6-2|RBM14_HUMAN	+ -	71.04	1	1.15236	1	1	5.26	10.26								PRESEN/AUSEN
P20930|FILA_HUMAN	+ -	71.25	1	1.15236	1	1	0.2	0.37								PRESEN/AUSEN
Q9P2J5|SYLC_HUMAN	+ -	57.21	1	1.15236	1	1	0.65	0.94								PRESEN/AUSEN
Q14444|CAPR1_HUMAN	+ -	48.4	1	1.15236	1	1	1.72	1.55								PRESEN/AUSEN
Q9UHD8-9|SEPT9_HUMAN	+ -	54.72	1	1.15236	1	1	2	2.49								PRESEN/AUSEN
P51812|KS6A3_HUMAN	+ -	44.22	1	1.15236	1	1	1.15	1.49								PRESEN/AUSEN
Q13242|SRSF9_HUMAN	+ -	30.26	1	1.15236	1	1	2.63	4.52								PRESEN/AUSEN
P46783|RS10_HUMAN	+ -	67.92	1	1.15236	1	1	3.57	5.45								PRESEN/AUSEN
Q02040|AK17A_HUMAN	+ -	29.59	1	1.15236	1	1	0.69	1.15								PRESEN/AUSEN
O00410-3|IPO5_HUMAN	+ -	52.53	1	1.15236	1	1	1.11	0.81								PRESEN/AUSEN
P06241-3|FYN_HUMAN	+ -	66.07	4	4.60944	2	1	3.77	3.32								PRESEN/AUSEN
Q02040-2|AK17A_HUMAN	+ -	29.59	1	1.15236	1	1	1.37	2.08								PRESEN/AUSEN
Q96QP1|ALPK1_HUMAN	+ -	32.63	1	1.15236	1	1	0.81	0.64								PRESEN/AUSEN
P04278-5|SHBG_HUMAN	+ -	36.37	1	1.15236	1	1	3.33	3.65								PRESEN/AUSEN
Q9H3U1|UN45A_HUMAN	+ -	52.09	1	1.15236	1	1	0.91	2.12								PRESEN/AUSEN
Q93045-2|STMN2_HUMAN	+ -	48.08	1	1.15236	1	1	2.94	4.81								PRESEN/AUSEN
P0C0S5|H2AZ_HUMAN	+ -	120.09	22	25.3519	3	1	12.5	35.16								PRESEN/AUSEN
O60447|EVI5_HUMAN	+ -	28.59	1	1.15236	1	1	0.97	0.99								PRESEN/AUSEN
Q08209-5|PP2BA_HUMAN	+ -	46.49	1	1.15236	1	1	2.08	2.64								PRESEN/AUSEN
Q96RW7-2|HMCN1_HUMAN	+ -	41.94	1	1.15236	1	1	0.21	0.13								PRESEN/AUSEN
P53778|MK12_HUMAN	+ -	66.78	2	2.30472	1	1	2.13	2.18								PRESEN/AUSEN
O60447-2|EVI5_HUMAN	+ -	28.59	1	1.15236	1	1	0.96	0.97								PRESEN/AUSEN
O94979-6|SC31A_HUMAN	+ -	72.86	1	1.15236	1	1	1.04	1.22								PRESEN/AUSEN
P43304|GPDM_HUMAN	+ -	44.87	1	1.15236	1	1	1.14	2.06								PRESEN/AUSEN
O75531|BAF_HUMAN	+ -	46.02	1	1.15236	1	1	7.14	7.87								PRESEN/AUSEN
P17516|AK1C4_HUMAN	+ -	47.35	1	1.15236	1	1	2.7	2.48								PRESEN/AUSEN
A0FGR8-4|ESYT2_HUMAN	+ -	51.13	1	1.15236	1	1	1.59	1.71								PRESEN/AUSEN
P04278-4|SHBG_HUMAN	+ -	36.37	1	1.15236	1	1	3.85	4.88								PRESEN/AUSEN
O75746-2|CMC1_HUMAN	+ -	48.02	1	1.15236	1	1	1.67	2.1								PRESEN/AUSEN
P35712-3|SOX6_HUMAN	+ -	36.7	1	1.15236	1	1	1.11	1.24								PRESEN/AUSEN
Q9NR28-2|DBLOH_HUMAN	+ -	54.46	1	1.15236	1	1	5	5.38								PRESEN/AUSEN
A6NHQ2|FBLL1_HUMAN	+ -	58.34	1	1.15236	1	1	2.13	3.29								PRESEN/AUSEN
Q08209|PP2BA_HUMAN	+ -	46.49	1	1.15236	1	1	1.75	2.3								PRESEN/AUSEN
O14578-3|CTRO_HUMAN	+ -	29	1	1.15236	1	1	0.43	1.04								PRESEN/AUSEN
P08631|HCK_HUMAN	+ -	66.07	4	4.60944	2	1	3.28	3.04								PRESEN/AUSEN
Q7L9L4-2|MOB1B_HUMAN	+ -	47.85	1	1.15236	1	1	4.55	4.98								PRESEN/AUSEN
Q13952-5|NFYC_HUMAN	+ -	43.19	1	1.15236	1	1	3.85	3.39								PRESEN/AUSEN
Q9NR28-3|DBLOH_HUMAN	+ -	54.46	1	1.15236	1	1	4.35	5.13								PRESEN/AUSEN
Q13045-3|FLII_HUMAN	+ -	59.75	1	1.15236	1	1	0.66	0.72								PRESEN/AUSEN
Q13045|FLII_HUMAN	+ -	59.75	1	1.15236	1	1	0.66	0.71								PRESEN/AUSEN
Q14141-2|SEPT6_HUMAN	+ -	78.83	6	6.91416	2	1	3.17	4.45								PRESEN/AUSEN
P56377-2|AP1S2_HUMAN	+ -	35.06	1	1.15236	1	1	3.7	4.46								PRESEN/AUSEN
P35611-5|ADDA_HUMAN	+ -	36.99	1	1.15236	1	1	1.92	1.96								PRESEN/AUSEN
Q8N6Q3|CD177_HUMAN	+ -	44.57	1	1.15236	1	1	3.7	1.83								PRESEN/AUSEN
P02679-2|FIBG_HUMAN	+ -	46.99	1	1.15236	1	1	2.27	2.06								PRESEN/AUSEN
O00203-3|AP3B1_HUMAN	+ -	33.64	1	1.15236	1	1	0.78	0.96								PRESEN/AUSEN
Q9UHV9|PFD2_HUMAN	+ -	45.39	1	1.15236	1	1	4.35	7.79								PRESEN/AUSEN
Q56VL3|OCAD2_HUMAN	+ -	34.74	1	1.15236	1	1	5	8.44								PRESEN/AUSEN
P17655-2|CAN2_HUMAN	+ -	28.56	1	1.15236	1	1	1.41	1.29								PRESEN/AUSEN
O94979-9|SC31A_HUMAN	+ -	72.86	1	1.15236	1	1	1.02	1.08								PRESEN/AUSEN
O43660|PLRG1_HUMAN	+ -	39	1	1.15236	1	1	1.69	2.14								PRESEN/AUSEN
Q15063-6|POSTN_HUMAN	+ -	31.41	1	1.15236	1	1	1.14	0.8								PRESEN/AUSEN
Q12874|SF3A3_HUMAN	+ -	33.13	1	1.15236	1	1	1.41	4.79								PRESEN/AUSEN
P08962-3|CD63_HUMAN	+ -	55.57	1	1.15236	1	1	5.88	14.1								PRESEN/AUSEN
O75251|NDUS7_HUMAN	+ -	44.54	1	1.15236	1	1	3.57	4.23								PRESEN/AUSEN
P04278-2|SHBG_HUMAN	+ -	36.37	1	1.15236	1	1	3.85	4.86								PRESEN/AUSEN
Q9BVQ7-2|SPA5L_HUMAN	+ -	36.58	1	1.15236	1	1	1.41	1.77								PRESEN/AUSEN
A0FGR8|ESYT2_HUMAN	+ -	51.13	1	1.15236	1	1	0.88	0.98								PRESEN/AUSEN
Q13952|NFYC_HUMAN	+ -	43.19	1	1.15236	1	1	3.12	2.62								PRESEN/AUSEN
O00506-3|STK25_HUMAN	+ -	36.05	1	1.15236	1	1	2.5	3.92								PRESEN/AUSEN
P16298|PP2BB_HUMAN	+ -	46.49	1	1.15236	1	1	1.82	2.29								PRESEN/AUSEN
Q96FW1-2|OTUB1_HUMAN	+ -	34.37	1	1.15236	1	1	2.94	2.86								PRESEN/AUSEN
Q8WWI5-3|CTL1_HUMAN	+ -	47.52	1	1.15236	1	1	1.75	2.15								PRESEN/AUSEN
P33260-2|CP2CI_HUMAN	+ -	31.46	1	1.15236	1	1	2.04	1.39								PRESEN/AUSEN
Q9Y3C8|UFC1_HUMAN	+ -	47.99	1	1.15236	1	1	4.17	5.99								PRESEN/AUSEN
P22061-2|PIMT_HUMAN	+ -	43	2	2.30472	1	1	4.55	3.95								PRESEN/AUSEN
Q9P289-2|STK26_HUMAN	+ -	36.05	1	1.15236	1	1	2.38	3.83								PRESEN/AUSEN
Q92530|PSMF1_HUMAN	+ -	44.61	2	2.30472	1	1	4	6.27								PRESEN/AUSEN
Q14839|CHD4_HUMAN	- +								40.78	1	0.883224	1	1	0.37	1.36	PRESEN/AUSEN
P35998|PRS7_HUMAN	- +								79.89	2	1.76645	2	2	3.33	5.08	PRESEN/AUSEN
O95197-3|RTN3_HUMAN	- +								110.2	3	2.64967	3	3	13.64	8.9	PRESEN/AUSEN
Q14011-2|CIRBP_HUMAN	- +								31.04	1	0.883224	1	1	3.45	7.98	PRESEN/AUSEN
P01911|2B1F_HUMAN	- +								56.13	1	0.883224	1	1	4	3.38	PRESEN/AUSEN
Q9UJU6-3|DBNL_HUMAN	- +								57.85	1	0.883224	1	1	2	2.51	PRESEN/AUSEN
P49321-3|NASP_HUMAN	- +								62.7	2	1.76645	2	2	2.67	1.9	PRESEN/AUSEN
P51610-2|HCFC1_HUMAN	- +								36.57	1	0.883224	1	1	0.89	0.56	PRESEN/AUSEN
Q9NYC9|DYH9_HUMAN	- +								45.41	1	0.883224	1	1	0.2	0.16	PRESEN/AUSEN
Q8IZ83|A16A1_HUMAN	- +								35.32	1	0.883224	1	1	1.49	1.62	PRESEN/AUSEN
O75436|VP26A_HUMAN	- +								45.26	1	0.883224	1	1	2.17	3.67	PRESEN/AUSEN
P23246-2|SFPQ_HUMAN	- +								193.93	9	7.94901	7	6	8.75	13.6	PRESEN/AUSEN
Q15427|SF3B4_HUMAN	- +								70.03	2	1.76645	2	2	8.33	8.96	PRESEN/AUSEN
Q9Y3E1|HDGR3_HUMAN	- +								51.81	1	0.883224	1	1	2.78	3.94	PRESEN/AUSEN
O00629|IMA3_HUMAN	- +								88.67	1	0.883224	1	1	2.44	3.26	PRESEN/AUSEN
Q9H3P2|NELFA_HUMAN	- +								28.07	1	0.883224	1	1	1.75	4.92	PRESEN/AUSEN
Q3ZCQ8-2|TIM50_HUMAN	- +								41.77	1	0.883224	1	1	1.64	2.19	PRESEN/AUSEN
P13688-3|CEAM1_HUMAN	- +								46.98	1	0.883224	1	1	6.25	2.8	PRESEN/AUSEN
Q8NI35-5|INADL_HUMAN	- +								29.41	4	3.53289	1	1	0.9	0.53	PRESEN/AUSEN
Q9BX68|HINT2_HUMAN	- +								85.92	4	3.53289	3	3	17.65	31.9	PRESEN/AUSEN
Q92900-2|RENT1_HUMAN	- +								65.72	1	0.883224	1	1	0.95	0.98	PRESEN/AUSEN
Q3LXA3|TKFC_HUMAN	- +								33.22	1	0.883224	1	1	1.85	1.39	PRESEN/AUSEN
Q6NUK1|SCMC1_HUMAN	- +								109.71	3	2.64967	3	3	5.45	8.39	PRESEN/AUSEN
Q96AZ6|ISG20_HUMAN	- +								34.23	1	0.883224	1	1	3.85	4.42	PRESEN/AUSEN
Q7L2H7|EIF3M_HUMAN	- +								85.64	2	1.76645	2	2	4.65	10.16	PRESEN/AUSEN
P27707|DCK_HUMAN	- +								56.37	1	0.883224	1	1	3.57	3.08	PRESEN/AUSEN
Q16718|NDUA5_HUMAN	- +								71.03	2	1.76645	2	2	11.11	31.03	PRESEN/AUSEN
O95352-2|ATG7_HUMAN	- +								58.38	1	0.883224	1	1	1.61	1.92	PRESEN/AUSEN
Q9UBW5|BIN2_HUMAN	- +								118.84	3	2.64967	3	3	4.62	5.66	PRESEN/AUSEN
Q969G3-5|SMCE1_HUMAN	- +								39.49	1	0.883224	1	1	2	3.96	PRESEN/AUSEN
Q9Y3D6|FIS1_HUMAN	- +								75.8	3	2.64967	2	2	8	15.79	PRESEN/AUSEN
Q3LXA3-2|TKFC_HUMAN	- +								33.22	1	0.883224	1	1	2	1.5	PRESEN/AUSEN
Q9NTJ5|SAC1_HUMAN	- +								61.07	2	1.76645	2	2	3.45	3.07	PRESEN/AUSEN
P43353|AL3B1_HUMAN	- +								38.83	1	0.883224	1	1	2.17	2.35	PRESEN/AUSEN
Q5JTV8-3|TOIP1_HUMAN	- +								77.83	1	0.883224	1	1	1.22	2.05	PRESEN/AUSEN
Q9UNF0-2|PACN2_HUMAN	- +								50.19	1	0.883224	1	1	1.54	2.02	PRESEN/AUSEN
P23219-4|PGH1_HUMAN	- +								86.3	2	1.76645	1	1	2.08	3.67	PRESEN/AUSEN
P30038-3|AL4A1_HUMAN	- +								69.09	2	1.76645	2	2	3.92	4.3	PRESEN/AUSEN
Q13243|SRSF5_HUMAN	- +								45.74	1	0.883224	1	1	1.39	3.31	PRESEN/AUSEN
Q6FI81|CPIN1_HUMAN	- +								28.5	1	0.883224	1	1	2.94	4.49	PRESEN/AUSEN
O14880|MGST3_HUMAN	- +								59.53	1	0.883224	1	1	6.67	8.55	PRESEN/AUSEN
O94876|TMCC1_HUMAN	- +								29.36	1	0.883224	1	1	1.35	1.23	PRESEN/AUSEN
Q9H4M9|EHD1_HUMAN	- +								115.9	4	3.53289	4	4	5.8	8.43	PRESEN/AUSEN
Q14919-2|NC2A_HUMAN	- +								39.1	2	1.76645	1	1	3.57	5.21	PRESEN/AUSEN
Q9NV96-2|CC50A_HUMAN	- +								44.71	1	0.883224	1	1	2.86	2.46	PRESEN/AUSEN
P20929-3|NEBU_HUMAN	- +								42.98	1	0.883224	1	1	0.07	0.14	PRESEN/AUSEN
P08559|ODPA_HUMAN	- +								86.81	3	2.64967	3	3	5.88	7.95	PRESEN/AUSEN
P62847-4|RS24_HUMAN	- +								70.62	3	2.64967	1	1	1.89	4.15	PRESEN/AUSEN
Q13201|MMRN1_HUMAN	- +								69.82	2	1.76645	2	2	1.47	1.95	PRESEN/AUSEN
P36269-2|GGT5_HUMAN	- +								38.12	1	0.883224	1	1	2.44	2.17	PRESEN/AUSEN
Q7Z3K3-2|POGZ_HUMAN	- +								28.39	1	0.883224	1	1	0.81	0.66	PRESEN/AUSEN
O14672|ADA10_HUMAN	- +								67.09	1	0.883224	1	1	1.15	1.6	PRESEN/AUSEN
O75223-4|GGCT_HUMAN	- +								65.03	2	1.76645	2	2	8.33	8.43	PRESEN/AUSEN
P08559-3|ODPA_HUMAN	- +								86.81	3	2.64967	3	3	6.12	8.64	PRESEN/AUSEN
P25098|ARBK1_HUMAN	- +								74.77	3	2.64967	2	2	2.11	2.32	PRESEN/AUSEN
Q9UPN3-4|MACF1_HUMAN	- +								29.76	1	0.883224	1	1	0.15	0.25	PRESEN/AUSEN
Q92608|DOCK2_HUMAN	- +								49.28	1	0.883224	1	1	0.45	0.49	PRESEN/AUSEN
Q70J99|UN13D_HUMAN	- +								112.12	4	3.53289	3	3	2.68	6.24	PRESEN/AUSEN
P04440|DPB1_HUMAN	- +								56.13	1	0.883224	1	1	3.45	3.49	PRESEN/AUSEN
P23919-2|KTHY_HUMAN	- +								49.28	1	0.883224	1	1	3.57	5.85	PRESEN/AUSEN
Q96I99|SUCB2_HUMAN	- +								48.15	1	0.883224	1	1	2.08	1.85	PRESEN/AUSEN
Q9NV96|CC50A_HUMAN	- +								44.71	1	0.883224	1	1	2.7	2.22	PRESEN/AUSEN
P11310-2|ACADM_HUMAN	- +								66.71	3	2.64967	3	3	5.45	9.41	PRESEN/AUSEN
P36269-3|GGT5_HUMAN	- +								38.12	1	0.883224	1	1	2.33	2.04	PRESEN/AUSEN
Q9Y230|RUVB2_HUMAN	- +								114.8	4	3.53289	4	4	6.67	10.8	PRESEN/AUSEN
Q3ZCQ8-3|TIM50_HUMAN	- +								41.77	1	0.883224	1	1	3.85	4.17	PRESEN/AUSEN
Q9P2D7-5|DYH1_HUMAN	- +								55.06	1	0.883224	1	1	0.29	0.51	PRESEN/AUSEN
P08236-2|BGLR_HUMAN	- +								81.04	3	2.64967	3	3	5.36	3.67	PRESEN/AUSEN
P36543|VATE1_HUMAN	- +								70.8	2	1.76645	1	1	2.63	6.19	PRESEN/AUSEN
Q8TDB8-4|GTR14_HUMAN	- +								107.69	6	5.29934	3	3	10	5.35	PRESEN/AUSEN
Q14289-2|FAK2_HUMAN	- +								29.07	1	0.883224	1	1	0.88	0.83	PRESEN/AUSEN
P51452-2|DUS3_HUMAN	- +								103.77	2	1.76645	2	2	10.53	17.36	PRESEN/AUSEN
Q6IAA8|LTOR1_HUMAN	- +								47.55	1	0.883224	1	1	6.67	7.45	PRESEN/AUSEN
Q15185|TEBP_HUMAN	- +								114.89	4	3.53289	3	3	14.29	13.75	PRESEN/AUSEN
Q8TEX9-2|IPO4_HUMAN	- +								35.65	1	0.883224	1	1	1.14	1.02	PRESEN/AUSEN
Q96IX5|USMG5_HUMAN	- +								52.65	1	0.883224	1	1	11.11	17.24	PRESEN/AUSEN
Q9UIA9|XPO7_HUMAN	- +								28.31	1	0.883224	1	1	1.01	0.74	PRESEN/AUSEN
P06731|CEAM5_HUMAN	- +								46.98	1	0.883224	1	1	2.7	1.28	PRESEN/AUSEN
P16989-2|YBOX3_HUMAN	- +								79.51	2	1.76645	2	2	5.26	8.25	PRESEN/AUSEN
P16989|YBOX3_HUMAN	- +								79.51	2	1.76645	2	2	4.17	6.72	PRESEN/AUSEN
O96000-2|NDUBA_HUMAN	- +								92.05	1	0.883224	1	1	4.35	8.33	PRESEN/AUSEN
Q96AT9-2|RPE_HUMAN	- +								57.87	1	0.883224	1	1	6.67	8.64	PRESEN/AUSEN
P54136-2|SYRC_HUMAN	- +								87.19	5	4.41612	4	4	5.13	7.82	PRESEN/AUSEN
Q13231-4|CHIT1_HUMAN	- +								70.75	2	1.76645	2	2	4.88	4.47	PRESEN/AUSEN
P13688-11|CEAM1_HUMAN	- +								46.98	1	0.883224	1	1	5.88	2.45	PRESEN/AUSEN
Q86UQ4-5|ABCAD_HUMAN	- +								39.85	1	0.883224	1	1	0.5	0.34	PRESEN/AUSEN
P60981|DEST_HUMAN	- +								50.59	1	0.883224	1	1	3.57	7.27	PRESEN/AUSEN
Q15181|IPYR_HUMAN	- +								127.52	4	3.53289	3	2	8.33	15.57	PRESEN/AUSEN
Q13573|SNW1_HUMAN	- +								30.55	1	0.883224	1	1	0.97	2.43	PRESEN/AUSEN
Q13162|PRDX4_HUMAN	- +								110.31	8	7.06579	4	2	14.29	18.82	PRESEN/AUSEN
Q9Y224|CN166_HUMAN	- +								58.82	2	1.76645	2	2	5.71	13.52	PRESEN/AUSEN
P14598|NCF1_HUMAN	- +								38.23	2	1.76645	1	1	1.85	2.31	PRESEN/AUSEN
P52701-4|MSH6_HUMAN	- +								65.6	1	0.883224	1	1	0.73	1.13	PRESEN/AUSEN
P31040|SDHA_HUMAN	- +								139.37	7	6.18257	4	4	5.8	7.53	PRESEN/AUSEN
P20929|NEBU_HUMAN	- +								42.98	1	0.883224	1	1	0.09	0.18	PRESEN/AUSEN
P99999|CYC_HUMAN	- +								65.11	1	0.883224	1	1	4.76	10.48	PRESEN/AUSEN
Q16595|FRDA_HUMAN	- +								64.53	2	1.76645	2	2	8	13.81	PRESEN/AUSEN
O15498|YKT6_HUMAN	- +								32.36	1	0.883224	1	1	3.85	4.04	PRESEN/AUSEN
Q9BUT1-2|BDH2_HUMAN	- +								50.54	1	0.883224	1	1	4.17	12.14	PRESEN/AUSEN
P62829|RL23_HUMAN	- +								33.48	1	0.883224	1	1	3.85	14.29	PRESEN/AUSEN
P20618|PSB1_HUMAN	- +								125.9	4	3.53289	4	4	13.79	17.01	PRESEN/AUSEN
O95197-4|RTN3_HUMAN	- +								110.2	3	2.64967	3	3	13.64	8.24	PRESEN/AUSEN
P13807-2|GYS1_HUMAN	- +								30.01	1	0.883224	1	1	1.35	3.57	PRESEN/AUSEN
O00754-2|MA2B1_HUMAN	- +								96.93	5	4.41612	4	4	4.6	4.75	PRESEN/AUSEN
O43760-2|SNG2_HUMAN	- +								46.98	2	1.76645	2	2	8.7	6.55	PRESEN/AUSEN
Q9UBQ0-2|VPS29_HUMAN	- +								66.28	1	0.883224	1	1	5.56	5.38	PRESEN/AUSEN
P51665|PSMD7_HUMAN	- +								71.43	1	0.883224	1	1	2.04	5.25	PRESEN/AUSEN
Q99733|NP1L4_HUMAN	- +								62.82	4	3.53289	2	2	4.26	6.93	PRESEN/AUSEN
Q15751|HERC1_HUMAN	- +								47.41	1	0.883224	1	1	0.23	0.16	PRESEN/AUSEN
Q12873|CHD3_HUMAN	- +								40.78	1	0.883224	1	1	0.34	1.3	PRESEN/AUSEN
Q9UBW5-2|BIN2_HUMAN	- +								118.84	3	2.64967	3	3	4.84	6	PRESEN/AUSEN
Q9UHX1-4|PUF60_HUMAN	- +								59.4	3	2.64967	2	2	4.35	6.41	PRESEN/AUSEN
P20290|BTF3_HUMAN	- +								67.52	1	0.883224	1	1	3.23	9.22	PRESEN/AUSEN
Q05655-2|KPCD_HUMAN	- +								101.77	2	1.76645	2	2	2.11	3.25	PRESEN/AUSEN
P28331|NDUS1_HUMAN	- +								63.17	3	2.64967	3	3	3.85	6.74	PRESEN/AUSEN
O60784-4|TOM1_HUMAN	- +								46.06	1	0.883224	1	1	2.22	2.83	PRESEN/AUSEN
P02538|K2C6A_HUMAN	- +								160.02	12	10.5987	11	2	16.42	17.91	PRESEN/AUSEN
P78385|KRT83_HUMAN	- +								222.25	20	17.6645	17	1	29.82	34.28	PRESEN/AUSEN
Q9Y2Q3-4|GSTK1_HUMAN	- +								78.8	1	0.883224	1	1	5.56	8.74	PRESEN/AUSEN
Q13247-3|SRSF6_HUMAN	- +								45.74	1	0.883224	1	1	1.19	2.69	PRESEN/AUSEN
P51153|RAB13_HUMAN	- +								93.93	4	3.53289	3	2	8.82	14.29	PRESEN/AUSEN
Q9UPN3-5|MACF1_HUMAN	- +								29.76	1	0.883224	1	1	0.14	0.22	PRESEN/AUSEN
Q8WU39|MZB1_HUMAN	- +								92.5	4	3.53289	3	3	15.79	20.63	PRESEN/AUSEN
P17931|LEG3_HUMAN	- +								102.02	3	2.64967	3	3	18.75	12.4	PRESEN/AUSEN
Q86TU7|SETD3_HUMAN	- +								28	1	0.883224	1	1	1.32	1.85	PRESEN/AUSEN
Q14240|IF4A2_HUMAN	- +								165.12	9	7.94901	7	1	14.29	24.57	PRESEN/AUSEN
P13797-2|PLST_HUMAN	- +								175.48	12	10.5987	7	1	10	12.16	PRESEN/AUSEN
Q96PU8|QKI_HUMAN	- +								32.52	1	0.883224	1	1	2.38	4.69	PRESEN/AUSEN
P12236|ADT3_HUMAN	- +								150.17	13	11.4819	7	2	17.07	23.15	PRESEN/AUSEN
Q9BUJ2-2|HNRL1_HUMAN	- +								77	2	1.76645	2	2	2.06	3.61	PRESEN/AUSEN
P16615-5|AT2A2_HUMAN	- +								106.26	4	3.53289	4	1	4.17	4.51	PRESEN/AUSEN
P08559-4|ODPA_HUMAN	- +								86.81	3	2.64967	3	3	5.26	7.24	PRESEN/AUSEN
P51970|NDUA8_HUMAN	- +								40.4	2	1.76645	1	1	4.35	10.47	PRESEN/AUSEN
Q9H9B4|SFXN1_HUMAN	- +								49.26	1	0.883224	1	1	3.23	3.73	PRESEN/AUSEN
P0DOY2|IGLC2_HUMAN	- +								139.36	3	2.64967	3	3	30	42.45	PRESEN/AUSEN
Q9Y230-2|RUVB2_HUMAN	- +								114.8	4	3.53289	4	4	7.41	11.96	PRESEN/AUSEN
Q14240-2|IF4A2_HUMAN	- +								165.12	9	7.94901	7	1	14.29	24.51	PRESEN/AUSEN
Q96HY6-2|DDRGK_HUMAN	- +								29.19	1	0.883224	1	1	2	4.47	PRESEN/AUSEN
O60610|DIAP1_HUMAN	- +								124.44	4	3.53289	2	2	1.27	2.83	PRESEN/AUSEN
Q9BXP5-4|SRRT_HUMAN	- +								57.15	2	1.76645	2	2	1.44	2.3	PRESEN/AUSEN
E9PAV3|NACAM_HUMAN	- +								51.92	1	0.883224	1	1	0.62	0.63	PRESEN/AUSEN
P55036-2|PSMD4_HUMAN	- +								32.69	1	0.883224	1	1	3.23	6.72	PRESEN/AUSEN
Q9H2G2|SLK_HUMAN	- +								41.17	1	0.883224	1	1	0.55	0.73	PRESEN/AUSEN
Q9BWF3-2|RBM4_HUMAN	- +								43.04	1	0.883224	1	1	3.85	5.08	PRESEN/AUSEN
Q9H3K6-2|BOLA2_HUMAN	- +								93.2	1	0.883224	1	1	11.11	27.59	PRESEN/AUSEN
P11387|TOP1_HUMAN	- +								45.67	1	0.883224	1	1	0.58	1.31	PRESEN/AUSEN
P53634|CATC_HUMAN	- +								103.29	4	3.53289	3	3	7.32	11.66	PRESEN/AUSEN
P35573-3|GDE_HUMAN	- +								43.47	1	0.883224	1	1	0.64	0.53	PRESEN/AUSEN
Q12873-2|CHD3_HUMAN	- +								40.78	1	0.883224	1	1	0.35	1.32	PRESEN/AUSEN
Q66LE6|2ABD_HUMAN	- +								64.09	2	1.76645	1	1	1.85	3.09	PRESEN/AUSEN
Q9BRF8|CPPED_HUMAN	- +								37.25	1	0.883224	1	1	2.94	3.5	PRESEN/AUSEN
P54709|AT1B3_HUMAN	- +								83.2	1	0.883224	1	1	3.45	5.38	PRESEN/AUSEN
Q9H7Z3|NRDE2_HUMAN	- +								29.66	1	0.883224	1	1	0.65	1.29	PRESEN/AUSEN
Q96PU8-9|QKI_HUMAN	- +								32.52	1	0.883224	1	1	2.7	5.02	PRESEN/AUSEN
P31153-2|METK2_HUMAN	- +								73.47	1	0.883224	1	1	2.86	5.02	PRESEN/AUSEN
P13688-8|CEAM1_HUMAN	- +								46.98	1	0.883224	1	1	3.7	1.94	PRESEN/AUSEN
P19971-2|TYPH_HUMAN	- +								56.14	1	0.883224	1	1	2.33	3.08	PRESEN/AUSEN
B0I1T2-4|MYO1G_HUMAN	- +								90.16	3	2.64967	3	3	3.75	5.68	PRESEN/AUSEN
Q9UKG1|DP13A_HUMAN	- +								44.73	2	1.76645	2	1	2.53	1.83	PRESEN/AUSEN
Q92769-3|HDAC2_HUMAN	- +								82.36	2	1.76645	2	2	3.51	3.93	PRESEN/AUSEN
Q99733-2|NP1L4_HUMAN	- +								62.82	4	3.53289	2	2	4.08	6.74	PRESEN/AUSEN
Q00005-3|2ABB_HUMAN	- +								64.09	2	1.76645	1	1	1.92	3.12	PRESEN/AUSEN
Q9HC38|GLOD4_HUMAN	- +								125.84	6	5.29934	4	4	10.81	14.06	PRESEN/AUSEN
Q96S52|PIGS_HUMAN	- +								77.57	1	0.883224	1	1	1.92	3.78	PRESEN/AUSEN
Q9Y285-2|SYFA_HUMAN	- +								81.55	3	2.64967	3	3	5.36	6.71	PRESEN/AUSEN
Q9NQW7-4|XPP1_HUMAN	- +								49.31	2	1.76645	2	2	2.94	3.12	PRESEN/AUSEN
P61769|B2MG_HUMAN	- +								117.79	5	4.41612	3	3	20	31.93	PRESEN/AUSEN
P05556-5|ITB1_HUMAN	- +								61.39	1	0.883224	1	1	1.16	1.25	PRESEN/AUSEN
Q9UNM6-2|PSD13_HUMAN	- +								69.01	2	1.76645	2	2	4.76	4.76	PRESEN/AUSEN
P20340-2|RAB6A_HUMAN	- +								88.77	4	3.53289	2	1	7.14	10.58	PRESEN/AUSEN
P02749|APOH_HUMAN	- +								76	1	0.883224	1	1	2.86	2.61	PRESEN/AUSEN
O00303|EIF3F_HUMAN	- +								96.93	1	0.883224	1	1	4.35	5.32	PRESEN/AUSEN
Q15020-4|SART3_HUMAN	- +								46.83	2	1.76645	2	2	1.56	2.91	PRESEN/AUSEN
Q8TEX9|IPO4_HUMAN	- +								35.65	1	0.883224	1	1	1.14	1.02	PRESEN/AUSEN
Q9UJU6|DBNL_HUMAN	- +								57.85	1	0.883224	1	1	2	2.56	PRESEN/AUSEN
P13688|CEAM1_HUMAN	- +								46.98	1	0.883224	1	1	3.12	1.71	PRESEN/AUSEN
P31040-2|SDHA_HUMAN	- +								139.37	7	6.18257	4	4	5.97	8.12	PRESEN/AUSEN
Q9NZ08-2|ERAP1_HUMAN	- +								95.15	3	2.64967	3	3	3.16	4.43	PRESEN/AUSEN
Q96RY7|IF140_HUMAN	- +								27.53	1	0.883224	1	1	0.62	0.62	PRESEN/AUSEN
P51452|DUS3_HUMAN	- +								103.77	2	1.76645	2	2	10	13.51	PRESEN/AUSEN
Q9NPJ3-2|ACO13_HUMAN	- +								99.15	3	2.64967	2	2	15.38	21.37	PRESEN/AUSEN
Q6ZUB1|S31E1_HUMAN	- +								36.16	1	0.883224	1	1	0.65	0.55	PRESEN/AUSEN
P55735-2|SEC13_HUMAN	- +								53.95	2	1.76645	1	1	4	3.57	PRESEN/AUSEN
P13688-4|CEAM1_HUMAN	- +								46.98	1	0.883224	1	1	6.25	2.56	PRESEN/AUSEN
P31150|GDIA_HUMAN	- +								212.4	11	9.71546	7	1	14	16.11	PRESEN/AUSEN
Q9BUJ2|HNRL1_HUMAN	- +								77	2	1.76645	2	2	2.06	3.39	PRESEN/AUSEN
Q9BRF8-2|CPPED_HUMAN	- +								37.25	1	0.883224	1	1	5.26	6.4	PRESEN/AUSEN
Q13231-3|CHIT1_HUMAN	- +								70.75	2	1.76645	2	2	4.76	4.58	PRESEN/AUSEN
A6NI72|NCF1B_HUMAN	- +								38.23	2	1.76645	1	1	1.85	2.3	PRESEN/AUSEN
P29590-9|PML_HUMAN	- +								57.17	1	0.883224	1	1	1.52	1.72	PRESEN/AUSEN
P23467|PTPRB_HUMAN	- +								38.51	1	0.883224	1	1	0.5	0.35	PRESEN/AUSEN
O00560-3|SDCB1_HUMAN	- +								62.33	1	0.883224	1	1	3.57	7.88	PRESEN/AUSEN
Q3ZCQ8|TIM50_HUMAN	- +								41.77	1	0.883224	1	1	2.38	2.83	PRESEN/AUSEN
Q96AT9|RPE_HUMAN	- +								57.87	1	0.883224	1	1	5.88	8.33	PRESEN/AUSEN
Q00005-5|2ABB_HUMAN	- +								64.09	2	1.76645	1	1	1.75	2.75	PRESEN/AUSEN
Q3MIR4|CC50B_HUMAN	- +								44.71	1	0.883224	1	1	3.85	2.28	PRESEN/AUSEN
P42785|PCP_HUMAN	- +								80.95	3	2.64967	2	2	5.13	8.06	PRESEN/AUSEN
O15382-2|BCAT2_HUMAN	- +								54.61	1	0.883224	1	1	3.23	6	PRESEN/AUSEN
P28331-4|NDUS1_HUMAN	- +								63.17	3	2.64967	3	3	4.23	7.31	PRESEN/AUSEN
Q9BUJ2-3|HNRL1_HUMAN	- +								77	2	1.76645	2	2	2.22	3.86	PRESEN/AUSEN
Q16775|GLO2_HUMAN	- +								35.94	1	0.883224	1	1	2.56	2.6	PRESEN/AUSEN
Q969G3-4|SMCE1_HUMAN	- +								39.49	1	0.883224	1	1	2.04	3.46	PRESEN/AUSEN
O95197|RTN3_HUMAN	- +								110.2	3	2.64967	3	3	3.12	2.03	PRESEN/AUSEN
Q07960|RHG01_HUMAN	- +								86.53	3	2.64967	3	3	7.14	12.3	PRESEN/AUSEN
Q9Y5Z4|HEBP2_HUMAN	- +								48.99	2	1.76645	1	1	5.26	6.34	PRESEN/AUSEN
P29692-2|EF1D_HUMAN	- +								129.65	5	4.41612	5	5	6.1	10.82	PRESEN/AUSEN
Q71U36-2|TBA1A_HUMAN	- +								269	34	30.0296	14	1	35.9	41.59	PRESEN/AUSEN
Q9NQW7-3|XPP1_HUMAN	- +								49.31	2	1.76645	2	2	2.86	3	PRESEN/AUSEN
Q12873-3|CHD3_HUMAN	- +								40.78	1	0.883224	1	1	0.34	1.26	PRESEN/AUSEN
Q8NF91-4|SYNE1_HUMAN	- +								75.98	2	1.76645	2	2	0.18	0.23	PRESEN/AUSEN
P05556-4|ITB1_HUMAN	- +								61.39	1	0.883224	1	1	1.16	1.22	PRESEN/AUSEN
P10619-2|PPGB_HUMAN	- +								59.64	1	0.883224	1	1	2.56	2.81	PRESEN/AUSEN
Q9H0W9-4|CK054_HUMAN	- +								66.69	2	1.76645	1	1	4.76	5.88	PRESEN/AUSEN
P31997|CEAM8_HUMAN	- +								46.98	1	0.883224	1	1	4.35	2.58	PRESEN/AUSEN
Q96PU8-8|QKI_HUMAN	- +								32.52	1	0.883224	1	1	2.7	5.02	PRESEN/AUSEN
P78371-2|TCPB_HUMAN	- +								230.55	19	16.7812	12	12	20.34	30.74	PRESEN/AUSEN
P06276|CHLE_HUMAN	- +								27.35	1	0.883224	1	1	1.69	2.49	PRESEN/AUSEN
P80217|IN35_HUMAN	- +								90.65	3	2.64967	3	3	10	16.08	PRESEN/AUSEN
Q9UJU6-2|DBNL_HUMAN	- +								57.85	1	0.883224	1	1	2	2.55	PRESEN/AUSEN
Q13231-2|CHIT1_HUMAN	- +								70.75	2	1.76645	2	2	5.13	5.17	PRESEN/AUSEN
O00429-3|DNM1L_HUMAN	- +								111.39	5	4.41612	3	3	3.41	8.73	PRESEN/AUSEN
O14974-3|MYPT1_HUMAN	- +								55.5	1	0.883224	1	1	0.66	2.36	PRESEN/AUSEN
P0C0L5|CO4B_HUMAN	- +								50.86	1	0.883224	1	1	0.56	0.52	PRESEN/AUSEN
Q16775-2|GLO2_HUMAN	- +								35.94	1	0.883224	1	1	3.12	3.08	PRESEN/AUSEN
Q6FI81-3|CPIN1_HUMAN	- +								28.5	1	0.883224	1	1	3.03	4.68	PRESEN/AUSEN
P52701-2|MSH6_HUMAN	- +								65.6	1	0.883224	1	1	0.65	1.12	PRESEN/AUSEN
Q9UIF8-2|BAZ2B_HUMAN	- +								28.5	1	0.883224	1	1	0.35	0.48	PRESEN/AUSEN
P61086-2|UBE2K_HUMAN	- +								54.04	1	0.883224	1	1	5.88	18.79	PRESEN/AUSEN
Q9H008|LHPP_HUMAN	- +								56.95	1	0.883224	1	1	3.85	7.78	PRESEN/AUSEN
O96019|ACL6A_HUMAN	- +								63.33	2	1.76645	2	2	5	5.59	PRESEN/AUSEN
P05089|ARGI1_HUMAN	- +								145.61	5	4.41612	5	5	14.29	23.6	PRESEN/AUSEN
P32121-5|ARRB2_HUMAN	- +								54.09	3	2.64967	2	2	4	4.06	PRESEN/AUSEN
Q16595-3|FRDA_HUMAN	- +								64.53	2	1.76645	2	2	10	14.8	PRESEN/AUSEN
P35606-2|COPB2_HUMAN	- +								84.18	3	2.64967	3	3	3.53	3.31	PRESEN/AUSEN
Q9UNM6|PSD13_HUMAN	- +								69.01	2	1.76645	2	2	5.13	4.79	PRESEN/AUSEN
Q9BUJ2-4|HNRL1_HUMAN	- +								77	2	1.76645	2	2	2.3	3.84	PRESEN/AUSEN
Q9Y5X3|SNX5_HUMAN	- +								69.41	2	1.76645	2	2	3.12	6.19	PRESEN/AUSEN
Q9Y3C4-3|TPRKB_HUMAN	- +								39.42	1	0.883224	1	1	4.35	8.41	PRESEN/AUSEN
P52701-3|MSH6_HUMAN	- +								65.6	1	0.883224	1	1	0.61	0.98	PRESEN/AUSEN
Q13347|EIF3I_HUMAN	- +								75.75	2	1.76645	2	2	6.67	6.15	PRESEN/AUSEN
P19878|NCF2_HUMAN	- +								78.71	2	1.76645	2	2	3.03	5.7	PRESEN/AUSEN
Q9UKV3-5|ACINU_HUMAN	- +								108.69	3	2.64967	3	3	1.29	3.92	PRESEN/AUSEN
P51809|VAMP7_HUMAN	- +								45.43	1	0.883224	1	1	3.85	4.09	PRESEN/AUSEN
Q92888|ARHG1_HUMAN	- +								70.62	2	1.76645	2	2	1.82	3.95	PRESEN/AUSEN
Q15404-2|RSU1_HUMAN	- +								102.72	5	4.41612	4	4	16	29.46	PRESEN/AUSEN
O96000|NDUBA_HUMAN	- +								92.05	1	0.883224	1	1	3.33	8.14	PRESEN/AUSEN
Q01081-4|U2AF1_HUMAN	- +								37.33	1	0.883224	1	1	2.7	4.79	PRESEN/AUSEN
Q08257-3|QOR_HUMAN	- +								117.19	2	1.76645	2	2	6.67	16.95	PRESEN/AUSEN
Q9UBQ5-2|EIF3K_HUMAN	- +								48.27	1	0.883224	1	1	5.56	9.48	PRESEN/AUSEN
Q92890-1|UFD1_HUMAN	- +								33.2	1	0.883224	1	1	2.63	2.33	PRESEN/AUSEN
P01912|2B13_HUMAN	- +								56.13	1	0.883224	1	1	3.7	3.38	PRESEN/AUSEN
Q9H2U2-3|IPYR2_HUMAN	- +								113.5	7	6.18257	3	2	7.89	10.82	PRESEN/AUSEN
O60831|PRAF2_HUMAN	- +								37.65	1	0.883224	1	1	5.56	6.18	PRESEN/AUSEN
O00754|MA2B1_HUMAN	- +								96.93	5	4.41612	4	4	4.6	4.75	PRESEN/AUSEN
Q9H9S3-3|S61A2_HUMAN	- +								39.18	1	0.883224	1	1	3.03	1.54	PRESEN/AUSEN
Q969G3-2|SMCE1_HUMAN	- +								39.49	1	0.883224	1	1	1.92	3.58	PRESEN/AUSEN
Q5T1A1|DCST2_HUMAN	- +								29.64	1	0.883224	1	1	1.41	1.29	PRESEN/AUSEN
P30046|DOPD_HUMAN	- +								39.3	1	0.883224	1	1	10	6.78	PRESEN/AUSEN
Q05655|KPCD_HUMAN	- +								101.77	2	1.76645	2	2	2.2	3.4	PRESEN/AUSEN
Q8NBQ5|DHB11_HUMAN	- +								73.79	1	0.883224	1	1	2.86	6	PRESEN/AUSEN
Q96T68|SETB2_HUMAN	- +								40.88	1	0.883224	1	1	1.03	2.78	PRESEN/AUSEN
Q7Z5R6|AB1IP_HUMAN	- +								68.32	2	1.76645	2	2	2.78	3.15	PRESEN/AUSEN
Q96RY7-2|IF140_HUMAN	- +								27.53	1	0.883224	1	1	1.16	1.37	PRESEN/AUSEN
P28799|GRN_HUMAN	- +								79.37	2	1.76645	2	2	4.08	2.87	PRESEN/AUSEN
P63208-2|SKP1_HUMAN	- +								50.7	2	1.76645	1	1	5.56	5	PRESEN/AUSEN
Q15046|SYK_HUMAN	- +								71.67	3	2.64967	3	3	3.95	4.36	PRESEN/AUSEN
Q00005-2|2ABB_HUMAN	- +								64.09	2	1.76645	1	1	1.89	3.14	PRESEN/AUSEN
P30042|ES1_HUMAN	- +								50.8	1	0.883224	1	1	3.57	2.99	PRESEN/AUSEN
Q9BVA1|TBB2B_HUMAN	- +								232.47	29	25.6135	13	1	35.14	42.02	PRESEN/AUSEN
P78386|KRT85_HUMAN	- +								179.43	13	11.4819	11	3	16.42	17.55	PRESEN/AUSEN
P48047|ATPO_HUMAN	- +								93.75	4	3.53289	3	3	10	16.43	PRESEN/AUSEN
O00560|SDCB1_HUMAN	- +								62.33	1	0.883224	1	1	3.45	7.72	PRESEN/AUSEN
Q13283|G3BP1_HUMAN	- +								42.68	1	0.883224	1	1	2.08	3.65	PRESEN/AUSEN
P78347-3|GTF2I_HUMAN	- +								91.86	4	3.53289	4	4	3.15	4.91	PRESEN/AUSEN
P63151-2|2ABA_HUMAN	- +								64.09	2	1.76645	1	1	1.82	3.06	PRESEN/AUSEN
P39748-2|FEN1_HUMAN	- +								106.17	3	2.64967	3	3	5.77	12.34	PRESEN/AUSEN
P29590-5|PML_HUMAN	- +								57.17	1	0.883224	1	1	1.54	1.74	PRESEN/AUSEN
Q13243-3|SRSF5_HUMAN	- +								45.74	1	0.883224	1	1	1.39	3.35	PRESEN/AUSEN
O95197-7|RTN3_HUMAN	- +								110.2	3	2.64967	3	3	3.3	2.28	PRESEN/AUSEN
Q8N766-4|EMC1_HUMAN	- +								46.73	1	0.883224	1	1	1.08	1.96	PRESEN/AUSEN
Q15008|PSMD6_HUMAN	- +								56.87	2	1.76645	2	2	3.7	4.63	PRESEN/AUSEN
Q07020-2|RL18_HUMAN	- +								102.99	4	3.53289	3	3	7.89	22.64	PRESEN/AUSEN
Q86UQ4-7|ABCAD_HUMAN	- +								39.85	1	0.883224	1	1	0.51	0.35	PRESEN/AUSEN
Q8TDP1|RNH2C_HUMAN	- +								56.77	1	0.883224	1	1	5.56	4.27	PRESEN/AUSEN
O75475|PSIP1_HUMAN	- +								65.25	3	2.64967	2	2	1.94	3.58	PRESEN/AUSEN
P62258-2|1433E_HUMAN	- +								146.06	15	13.2484	4	3	13.33	23.61	PRESEN/AUSEN
P09972|ALDOC_HUMAN	- +								168.57	15	13.2484	5	3	12.5	20.33	PRESEN/AUSEN
O95479|G6PE_HUMAN	- +								33.09	1	0.883224	1	1	1.41	1.39	PRESEN/AUSEN
Q99729-4|ROAA_HUMAN	- +								109.77	9	7.94901	3	2	7.14	11.54	PRESEN/AUSEN
Q16718-2|NDUA5_HUMAN	- +								71.03	2	1.76645	2	2	11.76	31.03	PRESEN/AUSEN
A8MVU1|NCF1C_HUMAN	- +								38.23	2	1.76645	1	1	2	2.46	PRESEN/AUSEN
P13797|PLST_HUMAN	- +								175.48	12	10.5987	7	1	9.72	11.9	PRESEN/AUSEN
Q8WZ42-2|TITIN_HUMAN	- +								73.53	2	1.76645	2	1	0.05	0.04	PRESEN/AUSEN
P43246-2|MSH2_HUMAN	- +								45.03	1	0.883224	1	1	1.02	1.61	PRESEN/AUSEN
Q9UBT2|SAE2_HUMAN	- +								93.14	3	2.64967	3	3	3.85	7.19	PRESEN/AUSEN
P46776|RL27A_HUMAN	- +								114.44	3	2.64967	2	2	6.06	22.3	PRESEN/AUSEN
P78347|GTF2I_HUMAN	- +								91.86	4	3.53289	4	4	3.12	4.81	PRESEN/AUSEN
O75695|XRP2_HUMAN	- +								77.06	3	2.64967	3	3	7.69	7.14	PRESEN/AUSEN
O96011-2|PX11B_HUMAN	- +								46.82	1	0.883224	1	1	3.23	4.08	PRESEN/AUSEN
Q12907|LMAN2_HUMAN	- +								103.31	4	3.53289	3	3	7.89	8.99	PRESEN/AUSEN
Q08257|QOR_HUMAN	- +								117.19	2	1.76645	2	2	5.88	15.2	PRESEN/AUSEN
P05023-4|AT1A1_HUMAN	- +								116.52	8	7.06579	6	6	5.94	7.82	PRESEN/AUSEN
P50579|MAP2_HUMAN	- +								53.51	1	0.883224	1	1	1.49	2.09	PRESEN/AUSEN
Q9BT78|CSN4_HUMAN	- +								75.55	2	1.76645	2	2	4.55	8.37	PRESEN/AUSEN
O75223|GGCT_HUMAN	- +								65.03	2	1.76645	2	2	9.52	7.45	PRESEN/AUSEN
Q86UQ4-3|ABCAD_HUMAN	- +								39.85	1	0.883224	1	1	0.41	0.29	PRESEN/AUSEN
Q08752|PPID_HUMAN	- +								41.61	2	1.76645	1	1	2.04	3.24	PRESEN/AUSEN
P36955|PEDF_HUMAN	- +								37.67	1	0.883224	1	1	2.27	3.35	PRESEN/AUSEN
P15927-3|RFA2_HUMAN	- +								94.04	1	0.883224	1	1	2.44	6.42	PRESEN/AUSEN
Q9Y3C4|TPRKB_HUMAN	- +								39.42	1	0.883224	1	1	4.76	10.29	PRESEN/AUSEN
P18085|ARF4_HUMAN	- +								116.86	5	4.41612	5	2	25	25.56	PRESEN/AUSEN
O95861|BPNT1_HUMAN	- +								33.1	1	0.883224	1	1	3.23	2.6	PRESEN/AUSEN
A2RUS2|DEND3_HUMAN	- +								28.67	1	0.883224	1	1	0.79	0.42	PRESEN/AUSEN
Q9H0D6|XRN2_HUMAN	- +								43.8	1	0.883224	1	1	0.88	1.26	PRESEN/AUSEN
P23919|KTHY_HUMAN	- +								49.28	1	0.883224	1	1	3.45	5.19	PRESEN/AUSEN
P13688-5|CEAM1_HUMAN	- +								46.98	1	0.883224	1	1	4.17	1.95	PRESEN/AUSEN
P0DN76|U2AF5_HUMAN	- +								37.33	1	0.883224	1	1	2.22	3.33	PRESEN/AUSEN
P09488-2|GSTM1_HUMAN	- +								136.97	5	4.41612	5	1	21.74	29.28	PRESEN/AUSEN
Q96F07-2|CYFP2_HUMAN	- +								53.82	2	1.76645	1	1	0.68	0.88	PRESEN/AUSEN
P35580|MYH10_HUMAN	- +								205.34	12	10.5987	10	1	3.05	4.3	PRESEN/AUSEN
P84243|H33_HUMAN	- +								117.67	25	22.0806	5	5	16.67	24.26	PRESEN/AUSEN
P07099|HYEP_HUMAN	- +								44.54	1	0.883224	1	1	2.08	1.98	PRESEN/AUSEN
B0I1T2|MYO1G_HUMAN	- +								90.16	3	2.64967	3	3	2.29	4.03	PRESEN/AUSEN
Q15323|K1H1_HUMAN	- +								209.52	17	15.0148	13	2	33.33	34.38	PRESEN/AUSEN
O60493|SNX3_HUMAN	- +								120.13	4	3.53289	4	3	16	22.84	PRESEN/AUSEN
Q99729|ROAA_HUMAN	- +								109.77	9	7.94901	3	2	6.82	9.94	PRESEN/AUSEN
Q9GZN8|CT027_HUMAN	- +								71.23	1	0.883224	1	1	5	12.07	PRESEN/AUSEN
P62495-2|ERF1_HUMAN	- +								56.61	2	1.76645	2	2	4.08	4.46	PRESEN/AUSEN
O95861-3|BPNT1_HUMAN	- +								33.1	1	0.883224	1	1	4.17	3.16	PRESEN/AUSEN
P05089-2|ARGI1_HUMAN	- +								145.61	5	4.41612	5	5	14.29	23.03	PRESEN/AUSEN
Q15027|ACAP1_HUMAN	- +								65.86	2	1.76645	2	2	2.22	3.38	PRESEN/AUSEN
Q92878-2|RAD50_HUMAN	- +								43.38	1	0.883224	1	1	0.43	0.68	PRESEN/AUSEN
P30043|BLVRB_HUMAN	- +								47.36	1	0.883224	1	1	5	4.85	PRESEN/AUSEN
P26368-2|U2AF2_HUMAN	- +								151.49	9	7.94901	6	6	9.09	18.26	PRESEN/AUSEN
P61201|CSN2_HUMAN	- +								47.17	1	0.883224	1	1	1.75	5.64	PRESEN/AUSEN
Q9H0W9|CK054_HUMAN	- +								66.69	2	1.76645	1	1	3.12	3.81	PRESEN/AUSEN
Q15125|EBP_HUMAN	- +								45.63	1	0.883224	1	1	5.88	6.96	PRESEN/AUSEN
P0DOY3|IGLC3_HUMAN	- +								139.36	3	2.64967	3	3	30	42.45	PRESEN/AUSEN
O95747|OXSR1_HUMAN	- +								75.85	3	2.64967	3	3	4.62	6.07	PRESEN/AUSEN
P62910|RL32_HUMAN	- +								88.59	2	1.76645	2	2	6.06	14.81	PRESEN/AUSEN
P29590-2|PML_HUMAN	- +								57.17	1	0.883224	1	1	1.49	1.8	PRESEN/AUSEN
P30038-2|AL4A1_HUMAN	- +								69.09	2	1.76645	2	2	4.17	4.37	PRESEN/AUSEN
O60610-2|DIAP1_HUMAN	- +								124.44	4	3.53289	2	2	1.29	2.88	PRESEN/AUSEN
Q9Y2X7|GIT1_HUMAN	- +								32.09	1	0.883224	1	1	1.1	1.18	PRESEN/AUSEN
P20929-2|NEBU_HUMAN	- +								42.98	1	0.883224	1	1	0.07	0.14	PRESEN/AUSEN
P19525|E2AK2_HUMAN	- +								45.35	2	1.76645	1	1	1.2	2.18	PRESEN/AUSEN
O75340|PDCD6_HUMAN	- +								58.35	2	1.76645	1	1	5	5.76	PRESEN/AUSEN
Q9GZZ1-2|NAA50_HUMAN	- +								48.6	1	0.883224	1	1	6.25	14.81	PRESEN/AUSEN
P35580-5|MYH10_HUMAN	- +								205.34	12	10.5987	10	1	3.04	4.28	PRESEN/AUSEN
Q96PU8-3|QKI_HUMAN	- +								32.52	1	0.883224	1	1	2.38	4.8	PRESEN/AUSEN
P49189|AL9A1_HUMAN	- +								130	5	4.41612	5	5	10.42	11.74	PRESEN/AUSEN
Q99436|PSB7_HUMAN	- +								39.51	1	0.883224	1	1	3.33	3.25	PRESEN/AUSEN
P32320|CDD_HUMAN	- +								117.83	2	1.76645	2	2	15.38	15.07	PRESEN/AUSEN
Q6DD88|ATLA3_HUMAN	- +								61.22	1	0.883224	1	1	2.04	2.22	PRESEN/AUSEN
P78347-4|GTF2I_HUMAN	- +								91.86	4	3.53289	4	4	3.12	4.91	PRESEN/AUSEN
O75489|NDUS3_HUMAN	- +								93.74	2	1.76645	2	2	6.45	9.09	PRESEN/AUSEN
Q86Y34|AGRG3_HUMAN	- +								87.77	2	1.76645	2	2	4.35	5.1	PRESEN/AUSEN
P50213-2|IDH3A_HUMAN	- +								48.71	1	0.883224	1	1	3.23	3.47	PRESEN/AUSEN
Q02218-2|ODO1_HUMAN	- +								66.25	3	2.64967	2	2	1.9	2.06	PRESEN/AUSEN
P10412|H14_HUMAN	- +								201.8	17	15.0148	6	6	10.53	17.35	PRESEN/AUSEN
Q969G3|SMCE1_HUMAN	- +								39.49	1	0.883224	1	1	1.96	3.16	PRESEN/AUSEN
Q9UPN3-3|MACF1_HUMAN	- +								29.76	1	0.883224	1	1	0.15	0.24	PRESEN/AUSEN
P02730-2|B3AT_HUMAN	- +								54.48	1	0.883224	1	1	1.49	0.95	PRESEN/AUSEN
Q92769|HDAC2_HUMAN	- +								82.36	2	1.76645	2	2	3.33	3.69	PRESEN/AUSEN
P23219-6|PGH1_HUMAN	- +								86.3	2	1.76645	1	1	1.79	2.86	PRESEN/AUSEN
Q5JTV8|TOIP1_HUMAN	- +								77.83	1	0.883224	1	1	1.22	2.06	PRESEN/AUSEN
P48556|PSMD8_HUMAN	- +								81.13	2	1.76645	2	2	3.92	6.57	PRESEN/AUSEN
Q9UKV3|ACINU_HUMAN	- +								108.69	3	2.64967	3	3	1.29	3.88	PRESEN/AUSEN
O60610-3|DIAP1_HUMAN	- +								124.44	4	3.53289	2	2	1.28	2.85	PRESEN/AUSEN
Q9UBQ5|EIF3K_HUMAN	- +								48.27	1	0.883224	1	1	5.56	9.17	PRESEN/AUSEN
Q8NF91|SYNE1_HUMAN	- +								75.98	2	1.76645	2	2	0.18	0.23	PRESEN/AUSEN
P08559-2|ODPA_HUMAN	- +								86.81	3	2.64967	3	3	5.88	7.81	PRESEN/AUSEN
Q8IZT6|ASPM_HUMAN	- +								28.67	1	0.883224	1	1	0.15	0.14	PRESEN/AUSEN
O75947|ATP5H_HUMAN	- +								118.96	9	7.94901	5	5	20.83	32.92	PRESEN/AUSEN
Q15185-4|TEBP_HUMAN	- +								114.89	4	3.53289	3	3	14.29	15.83	PRESEN/AUSEN
Q92878|RAD50_HUMAN	- +								43.38	1	0.883224	1	1	0.43	0.69	PRESEN/AUSEN
P63220|RS21_HUMAN	- +								60.81	1	0.883224	1	1	7.69	10.84	PRESEN/AUSEN
P35237|SPB6_HUMAN	- +								84.06	2	1.76645	2	1	4.76	4.79	PRESEN/AUSEN
P16615-3|AT2A2_HUMAN	- +								106.26	4	3.53289	4	1	4.17	4.5	PRESEN/AUSEN
Q8TDB8-5|GTR14_HUMAN	- +								107.69	6	5.29934	3	3	7.89	4.11	PRESEN/AUSEN
O60506|HNRPQ_HUMAN	- +								212.82	15	13.2484	11	8	12.22	21.35	PRESEN/AUSEN
P06730|IF4E_HUMAN	- +								48.49	1	0.883224	1	1	3.45	5.07	PRESEN/AUSEN
Q00005-6|2ABB_HUMAN	- +								64.09	2	1.76645	1	1	1.92	3.24	PRESEN/AUSEN
Q01081-2|U2AF1_HUMAN	- +								37.33	1	0.883224	1	1	2.27	3.33	PRESEN/AUSEN
Q9UPN3-2|MACF1_HUMAN	- +								29.76	1	0.883224	1	1	0.15	0.24	PRESEN/AUSEN
P20290-2|BTF3_HUMAN	- +								67.52	1	0.883224	1	1	4.35	11.73	PRESEN/AUSEN
P29590-8|PML_HUMAN	- +								57.17	1	0.883224	1	1	1.22	1.33	PRESEN/AUSEN
O43676|NDUB3_HUMAN	- +								43.15	1	0.883224	1	1	6.25	12.24	PRESEN/AUSEN
Q16513|PKN2_HUMAN	- +								31.51	1	0.883224	1	1	0.78	1.12	PRESEN/AUSEN
Q9Y2I7|FYV1_HUMAN	- +								35.79	1	0.883224	1	1	0.43	0.38	PRESEN/AUSEN
P31153|METK2_HUMAN	- +								73.47	1	0.883224	1	1	2.22	3.8	PRESEN/AUSEN
P98171-2|RHG04_HUMAN	- +								100.37	2	1.76645	2	2	1.77	3.65	PRESEN/AUSEN
Q15424-2|SAFB1_HUMAN	- +								31.76	1	0.883224	1	1	0.64	1.42	PRESEN/AUSEN
P98171|RHG04_HUMAN	- +								100.37	2	1.76645	2	2	1.77	3.81	PRESEN/AUSEN
P35573|GDE_HUMAN	- +								43.47	1	0.883224	1	1	0.62	0.52	PRESEN/AUSEN
O15498-2|YKT6_HUMAN	- +								32.36	1	0.883224	1	1	4.76	4.88	PRESEN/AUSEN
Q9BXP5-2|SRRT_HUMAN	- +								57.15	2	1.76645	2	2	1.44	2.29	PRESEN/AUSEN
Q5SSJ5|HP1B3_HUMAN	- +								66.84	3	2.64967	3	3	3.03	5.61	PRESEN/AUSEN
Q9UMY4-2|SNX12_HUMAN	- +								63.49	2	1.76645	2	1	7.69	9.88	PRESEN/AUSEN
P23219|PGH1_HUMAN	- +								86.3	2	1.76645	1	1	1.82	3.01	PRESEN/AUSEN
P19878-3|NCF2_HUMAN	- +								78.71	2	1.76645	2	2	3.45	6.24	PRESEN/AUSEN
Q92614-5|MY18A_HUMAN	- +								91.57	4	3.53289	4	4	1.7	3.1	PRESEN/AUSEN
O43790|KRT86_HUMAN	- +								222.26	20	17.6645	17	1	27.87	34.77	PRESEN/AUSEN
Q8N766|EMC1_HUMAN	- +								46.73	1	0.883224	1	1	1.05	1.91	PRESEN/AUSEN
P55036|PSMD4_HUMAN	- +								32.69	1	0.883224	1	1	2.56	4.77	PRESEN/AUSEN
O96019-2|ACL6A_HUMAN	- +								63.33	2	1.76645	2	2	5.26	6.2	PRESEN/AUSEN
O95922|TTLL1_HUMAN	- +								27.16	1	0.883224	1	1	1.79	1.89	PRESEN/AUSEN
P30508|1C12_HUMAN	- +								173.61	11	9.71546	8	1	20	27.6	PRESEN/AUSEN
P14866-2|HNRPL_HUMAN	- +								158.68	11	9.71546	8	8	19.05	25.22	PRESEN/AUSEN
P52701|MSH6_HUMAN	- +								65.6	1	0.883224	1	1	0.55	0.88	PRESEN/AUSEN
A6NHR9|SMHD1_HUMAN	- +								65.79	2	1.76645	1	1	0.41	0.55	PRESEN/AUSEN
Q15008-4|PSMD6_HUMAN	- +								56.87	2	1.76645	2	2	3.23	4.07	PRESEN/AUSEN
Q9H4G4|GAPR1_HUMAN	- +								90.34	2	1.76645	2	2	9.52	16.88	PRESEN/AUSEN
Q9Y5Z4-2|HEBP2_HUMAN	- +								48.99	2	1.76645	1	1	5.56	7.07	PRESEN/AUSEN
P08621-2|RU17_HUMAN	- +								57.9	1	0.883224	1	1	0.89	1.64	PRESEN/AUSEN
Q9Y3L3-2|3BP1_HUMAN	- +								91.53	4	3.53289	3	3	5.26	7.52	PRESEN/AUSEN
P43246|MSH2_HUMAN	- +								45.03	1	0.883224	1	1	0.95	1.5	PRESEN/AUSEN
Q92522|H1X_HUMAN	- +								69.68	1	0.883224	1	1	1.96	5.63	PRESEN/AUSEN
O00429-6|DNM1L_HUMAN	- +								111.39	5	4.41612	3	3	3.23	8.28	PRESEN/AUSEN
O00182|LEG9_HUMAN	- +								48.38	1	0.883224	1	1	3.85	3.94	PRESEN/AUSEN
Q29960-2|1C16_HUMAN	- +								173.61	11	9.71546	8	1	22.22	30.98	PRESEN/AUSEN
Q9NZ08|ERAP1_HUMAN	- +								95.15	3	2.64967	3	3	3.12	4.46	PRESEN/AUSEN
P62266|RS23_HUMAN	- +								64.65	3	2.64967	3	3	9.38	27.27	PRESEN/AUSEN
P06730-2|IF4E_HUMAN	- +								48.49	1	0.883224	1	1	3.12	4.44	PRESEN/AUSEN
O15260|SURF4_HUMAN	- +								83.14	2	1.76645	2	2	10	10.78	PRESEN/AUSEN
P13688-9|CEAM1_HUMAN	- +								46.98	1	0.883224	1	1	5	2.26	PRESEN/AUSEN
P0CW19-2|LIMS3_HUMAN	- +								66.33	1	0.883224	1	1	3.7	6.05	PRESEN/AUSEN
P17980|PRS6A_HUMAN	- +								103.3	3	2.64967	2	2	3.45	7.52	PRESEN/AUSEN
O75436-2|VP26A_HUMAN	- +								45.26	1	0.883224	1	1	3.12	4.78	PRESEN/AUSEN
Q9H0W9-3|CK054_HUMAN	- +								66.69	2	1.76645	1	1	4.55	4.53	PRESEN/AUSEN
Q9P2D7-4|DYH1_HUMAN	- +								55.06	1	0.883224	1	1	0.22	0.38	PRESEN/AUSEN
P13688-10|CEAM1_HUMAN	- +								46.98	1	0.883224	1	1	3.57	1.92	PRESEN/AUSEN
P55735-4|SEC13_HUMAN	- +								53.95	2	1.76645	1	1	3.85	3.38	PRESEN/AUSEN
P06730-3|IF4E_HUMAN	- +								48.49	1	0.883224	1	1	3.12	4.64	PRESEN/AUSEN
Q9UQE7|SMC3_HUMAN	- +								55.18	3	2.64967	2	2	0.95	1.89	PRESEN/AUSEN
P20039|2B1B_HUMAN	- +								56.13	1	0.883224	1	1	3.85	3.38	PRESEN/AUSEN
P21926|CD9_HUMAN	- +								54.51	4	3.53289	1	1	4.55	4.39	PRESEN/AUSEN
Q9NQR4|NIT2_HUMAN	- +								108.63	3	2.64967	3	3	9.68	18.84	PRESEN/AUSEN
Q9H2F9|CCD68_HUMAN	- +								29.46	1	0.883224	1	1	1.75	3.88	PRESEN/AUSEN
P04844|RPN2_HUMAN	- +								212.03	13	11.4819	11	11	23.4	25.67	PRESEN/AUSEN
P29590-14|PML_HUMAN	- +								57.17	1	0.883224	1	1	2.08	2.6	PRESEN/AUSEN
P23219-3|PGH1_HUMAN	- +								86.3	2	1.76645	1	1	1.85	3.35	PRESEN/AUSEN
Q9UHX1-6|PUF60_HUMAN	- +								59.4	3	2.64967	2	2	4.26	6.24	PRESEN/AUSEN
P42566|EPS15_HUMAN	- +								27.69	1	0.883224	1	1	1.2	1.12	PRESEN/AUSEN
P61421|VA0D1_HUMAN	- +								56.36	2	1.76645	2	2	6.06	7.98	PRESEN/AUSEN
P49247|RPIA_HUMAN	- +								109.73	2	1.76645	2	2	6.06	8.68	PRESEN/AUSEN
O75569-3|PRKRA_HUMAN	- +								43.27	1	0.883224	1	1	3.23	4.51	PRESEN/AUSEN
O75439|MPPB_HUMAN	- +								50.17	1	0.883224	1	1	1.85	2.45	PRESEN/AUSEN
Q00796|DHSO_HUMAN	- +								37.71	1	0.883224	1	1	2.86	2.52	PRESEN/AUSEN
Q08945|SSRP1_HUMAN	- +								66.52	3	2.64967	3	3	2.56	4.51	PRESEN/AUSEN
P46063|RECQ1_HUMAN	- +								37.76	1	0.883224	1	1	1.25	1.08	PRESEN/AUSEN
P28799-2|GRN_HUMAN	- +								79.37	2	1.76645	2	2	5.26	3.88	PRESEN/AUSEN
Q14203-2|DCTN1_HUMAN	- +								75.24	2	1.76645	2	2	1.41	2.45	PRESEN/AUSEN
P07359|GP1BA_HUMAN	- +								52.62	1	0.883224	1	1	2.17	1.53	PRESEN/AUSEN
Q96F07|CYFP2_HUMAN	- +								53.82	2	1.76645	1	1	0.66	0.86	PRESEN/AUSEN
P13688-6|CEAM1_HUMAN	- +								46.98	1	0.883224	1	1	4.55	2.09	PRESEN/AUSEN
P17900|SAP3_HUMAN	- +								44.16	2	1.76645	1	1	6.67	10.36	PRESEN/AUSEN
P78347-2|GTF2I_HUMAN	- +								91.86	4	3.53289	4	4	3.15	5.02	PRESEN/AUSEN
Q9Y5B9|SP16H_HUMAN	- +								51.93	1	0.883224	1	1	0.65	1.15	PRESEN/AUSEN
Q9BYB0-3|SHAN3_HUMAN	- +								27.42	1	0.883224	1	1	0.59	0.62	PRESEN/AUSEN
Q9UBQ0|VPS29_HUMAN	- +								66.28	1	0.883224	1	1	5.88	5.49	PRESEN/AUSEN
P29590-4|PML_HUMAN	- +								57.17	1	0.883224	1	1	1.59	1.96	PRESEN/AUSEN
P05023-3|AT1A1_HUMAN	- +								116.52	8	7.06579	6	6	6.59	8.06	PRESEN/AUSEN
P80217-2|IN35_HUMAN	- +								90.65	3	2.64967	3	3	10	15.97	PRESEN/AUSEN
Q14011|CIRBP_HUMAN	- +								31.04	1	0.883224	1	1	3.57	12.21	PRESEN/AUSEN
P23193-2|TCEA1_HUMAN	- +								49.31	1	0.883224	1	1	1.96	4.64	PRESEN/AUSEN
P23396-2|RS3_HUMAN	- +								166.63	15	13.2484	9	9	23.08	30.89	PRESEN/AUSEN
Q9NXG2|THUM1_HUMAN	- +								41.93	1	0.883224	1	1	1.96	3.12	PRESEN/AUSEN
Q86UQ4|ABCAD_HUMAN	- +								39.85	1	0.883224	1	1	0.23	0.16	PRESEN/AUSEN
Q9Y3C4-2|TPRKB_HUMAN	- +								39.42	1	0.883224	1	1	6.25	12.68	PRESEN/AUSEN
Q9P2D7|DYH1_HUMAN	- +								55.06	1	0.883224	1	1	0.22	0.37	PRESEN/AUSEN
P20929-4|NEBU_HUMAN	- +								42.98	1	0.883224	1	1	0.09	0.18	PRESEN/AUSEN
P16615-2|AT2A2_HUMAN	- +								106.26	4	3.53289	4	1	4.17	4.51	PRESEN/AUSEN
P23467-3|PTPRB_HUMAN	- +								38.51	1	0.883224	1	1	0.44	0.32	PRESEN/AUSEN
Q00005-4|2ABB_HUMAN	- +								64.09	2	1.76645	1	1	1.69	2.79	PRESEN/AUSEN
P05556-3|ITB1_HUMAN	- +								61.39	1	0.883224	1	1	1.16	1.21	PRESEN/AUSEN
Q9BRF8-3|CPPED_HUMAN	- +								37.25	1	0.883224	1	1	7.14	9.02	PRESEN/AUSEN
P41250|GARS_HUMAN	- +								109.19	5	4.41612	3	3	3.23	9.07	PRESEN/AUSEN
O76011|KRT34_HUMAN	- +								168.4	10	8.83224	8	1	18.6	16.97	PRESEN/AUSEN
Q14289|FAK2_HUMAN	- +								29.07	1	0.883224	1	1	0.85	0.79	PRESEN/AUSEN
O14579-2|COPE_HUMAN	- +								39.13	1	0.883224	1	1	3.7	8.17	PRESEN/AUSEN
Q96PU8-5|QKI_HUMAN	- +								32.52	1	0.883224	1	1	2.78	5.05	PRESEN/AUSEN
P15090|FABP4_HUMAN	- +								43.78	1	0.883224	1	1	5	11.36	PRESEN/AUSEN
P0DMV8-2|HS71A_HUMAN	- +								273.55	44	38.8618	21	11	27.63	43.86	PRESEN/AUSEN
O15260-2|SURF4_HUMAN	- +								83.14	2	1.76645	2	2	15.38	18.24	PRESEN/AUSEN
Q14739|LBR_HUMAN	- +								130.43	4	3.53289	4	4	5.56	7.15	PRESEN/AUSEN
O15382|BCAT2_HUMAN	- +								54.61	1	0.883224	1	1	2.5	4.59	PRESEN/AUSEN
P35606|COPB2_HUMAN	- +								84.18	3	2.64967	3	3	3.26	3.2	PRESEN/AUSEN
P17858|PFKAL_HUMAN	- +								142.05	7	6.18257	5	5	6.02	12.44	PRESEN/AUSEN
P50579-2|MAP2_HUMAN	- +								53.51	1	0.883224	1	1	1.75	2.2	PRESEN/AUSEN
O14974|MYPT1_HUMAN	- +								55.5	1	0.883224	1	1	0.65	2.23	PRESEN/AUSEN
P11169|GTR3_HUMAN	- +								107.69	6	5.29934	3	3	8.57	4.44	PRESEN/AUSEN
Q14839-2|CHD4_HUMAN	- +								40.78	1	0.883224	1	1	0.37	1.34	PRESEN/AUSEN
O14974-4|MYPT1_HUMAN	- +								55.5	1	0.883224	1	1	0.67	2.37	PRESEN/AUSEN
P50579-3|MAP2_HUMAN	- +								53.51	1	0.883224	1	1	1.52	2.2	PRESEN/AUSEN
O00429|DNM1L_HUMAN	- +								111.39	5	4.41612	3	3	3.33	8.42	PRESEN/AUSEN
P29590-13|PML_HUMAN	- +								57.17	1	0.883224	1	1	1.27	1.41	PRESEN/AUSEN
P35580-2|MYH10_HUMAN	- +								205.34	12	10.5987	10	1	3.04	4.27	PRESEN/AUSEN
P49863|GRAK_HUMAN	- +								29.95	1	0.883224	1	1	3.33	3.41	PRESEN/AUSEN
P62424|RL7A_HUMAN	- +								74.81	3	2.64967	2	2	3.33	9.02	PRESEN/AUSEN
O00182-3|LEG9_HUMAN	- +								48.38	1	0.883224	1	1	4.55	4.5	PRESEN/AUSEN
P28331-3|NDUS1_HUMAN	- +								63.17	3	2.64967	3	3	4.92	7.95	PRESEN/AUSEN
P41240|CSK_HUMAN	- +								55.02	2	1.76645	2	2	3.64	4.22	PRESEN/AUSEN
Q9NV96-3|CC50A_HUMAN	- +								44.71	1	0.883224	1	1	3.45	3.31	PRESEN/AUSEN
Q9BUL8|PDC10_HUMAN	- +								59.38	1	0.883224	1	1	3.12	4.72	PRESEN/AUSEN
P48448|AL3B2_HUMAN	- +								38.83	1	0.883224	1	1	3.57	2.86	PRESEN/AUSEN
Q8WX92|NELFB_HUMAN	- +								34.96	1	0.883224	1	1	1.49	1.72	PRESEN/AUSEN
Q7Z402|TMC7_HUMAN	- +								32.42	2	1.76645	1	1	1.35	0.97	PRESEN/AUSEN
P26368|U2AF2_HUMAN	- +								151.49	9	7.94901	6	6	9.09	18.11	PRESEN/AUSEN
Q9BTV4|TMM43_HUMAN	- +								91.39	5	4.41612	3	3	6.82	12.75	PRESEN/AUSEN
Q92841|DDX17_HUMAN	- +								184.23	14	12.3651	10	7	11.49	16.05	PRESEN/AUSEN
Q92843-2|B2CL2_HUMAN	- +								105.85	2	1.76645	2	2	4.76	11.71	PRESEN/AUSEN
O60784-2|TOM1_HUMAN	- +								46.06	1	0.883224	1	1	2.13	2.64	PRESEN/AUSEN
P23193|TCEA1_HUMAN	- +								49.31	1	0.883224	1	1	1.89	4.32	PRESEN/AUSEN
Q14919|NC2A_HUMAN	- +								39.1	2	1.76645	1	1	3.7	5.37	PRESEN/AUSEN
Q29960|1C16_HUMAN	- +								173.61	11	9.71546	8	1	20.51	27.6	PRESEN/AUSEN
Q9UNF0|PACN2_HUMAN	- +								50.19	1	0.883224	1	1	1.47	1.85	PRESEN/AUSEN
Q08170|SRSF4_HUMAN	- +								45.74	1	0.883224	1	1	0.67	1.82	PRESEN/AUSEN
Q9NUQ9|FA49B_HUMAN	- +								54.98	1	0.883224	1	1	2.63	3.4	PRESEN/AUSEN
Q8NI27|THOC2_HUMAN	- +								42.95	1	0.883224	1	1	0.39	0.56	PRESEN/AUSEN
P49321-2|NASP_HUMAN	- +								62.7	2	1.76645	2	2	4.76	3.34	PRESEN/AUSEN
P39023|RL3_HUMAN	- +								36.08	2	1.76645	1	1	1.18	1.49	PRESEN/AUSEN
Q8IZ83-3|A16A1_HUMAN	- +								35.32	1	0.883224	1	1	1.59	1.73	PRESEN/AUSEN
P62140|PP1B_HUMAN	- +								184.28	9	7.94901	7	1	19.44	25.38	PRESEN/AUSEN
O95861-2|BPNT1_HUMAN	- +								33.1	1	0.883224	1	1	3.12	2.46	PRESEN/AUSEN
Q9UBF2|COPG2_HUMAN	- +								101.12	3	2.64967	3	3	3.33	4.36	PRESEN/AUSEN
Q6DKI2|LEG9C_HUMAN	- +								48.38	1	0.883224	1	1	3.7	3.93	PRESEN/AUSEN
Q9H0D6-2|XRN2_HUMAN	- +								43.8	1	0.883224	1	1	0.93	1.37	PRESEN/AUSEN
Q3B8N2-2|LEG9B_HUMAN	- +								48.38	1	0.883224	1	1	3.57	3.94	PRESEN/AUSEN
P08236|BGLR_HUMAN	- +								81.04	3	2.64967	3	3	5.08	3.38	PRESEN/AUSEN
Q92614-2|MY18A_HUMAN	- +								91.57	4	3.53289	4	4	1.57	2.84	PRESEN/AUSEN
P62195-2|PRS8_HUMAN	- +								63.28	1	0.883224	1	1	1.69	2.76	PRESEN/AUSEN
P16615|AT2A2_HUMAN	- +								106.26	4	3.53289	4	1	4.08	4.32	PRESEN/AUSEN
O75563|SKAP2_HUMAN	- +								39.55	1	0.883224	1	1	2.17	2.79	PRESEN/AUSEN
P29992|GNA11_HUMAN	- +								36.82	1	0.883224	1	1	2	2.51	PRESEN/AUSEN
P36269|GGT5_HUMAN	- +								38.12	1	0.883224	1	1	2.33	2.05	PRESEN/AUSEN
Q16539|MK14_HUMAN	- +								102.64	4	3.53289	2	2	5.56	6.39	PRESEN/AUSEN
P29144|TPP2_HUMAN	- +								63.18	3	2.64967	3	3	2.42	2.88	PRESEN/AUSEN
Q8TDI0|CHD5_HUMAN	- +								40.78	1	0.883224	1	1	0.36	1.33	PRESEN/AUSEN
Q00005-7|2ABB_HUMAN	- +								64.09	2	1.76645	1	1	1.64	2.55	PRESEN/AUSEN
P53992|SC24C_HUMAN	- +								33.74	1	0.883224	1	1	1.16	0.73	PRESEN/AUSEN
Q96S97|MYADM_HUMAN	- +								51.23	1	0.883224	1	1	5.56	3.11	PRESEN/AUSEN
Q15185-3|TEBP_HUMAN	- +								114.89	4	3.53289	3	3	15.79	16.92	PRESEN/AUSEN
Q38SD2|LRRK1_HUMAN	- +								33.65	1	0.883224	1	1	0.49	0.35	PRESEN/AUSEN
P55735|SEC13_HUMAN	- +								53.95	2	1.76645	1	1	4	3.42	PRESEN/AUSEN
Q92542|NICA_HUMAN	- +								41.67	1	0.883224	1	1	1.72	1.69	PRESEN/AUSEN
Q14165|MLEC_HUMAN	- +								129.53	5	4.41612	4	4	12.9	15.41	PRESEN/AUSEN
Q9BYB0|SHAN3_HUMAN	- +								27.42	1	0.883224	1	1	0.53	0.58	PRESEN/AUSEN
P28799-3|GRN_HUMAN	- +								79.37	2	1.76645	2	2	5.13	4.12	PRESEN/AUSEN
P55735-3|SEC13_HUMAN	- +								53.95	2	1.76645	1	1	3.23	2.99	PRESEN/AUSEN
Q9UGM3-7|DMBT1_HUMAN	- +								27.55	1	0.883224	1	1	0.66	0.59	PRESEN/AUSEN
O95197-2|RTN3_HUMAN	- +								110.2	3	2.64967	3	3	3.12	2.07	PRESEN/AUSEN
Q96T68-3|SETB2_HUMAN	- +								40.88	1	0.883224	1	1	1.03	2.79	PRESEN/AUSEN
Q13231|CHIT1_HUMAN	- +								70.75	2	1.76645	2	2	4.55	4.29	PRESEN/AUSEN
Q92626|PXDN_HUMAN	- +								36.25	2	1.76645	1	1	0.7	0.81	PRESEN/AUSEN
Q969G3-3|SMCE1_HUMAN	- +								39.49	1	0.883224	1	1	2.08	3.81	PRESEN/AUSEN
P43353-2|AL3B1_HUMAN	- +								38.83	1	0.883224	1	1	2.44	2.55	PRESEN/AUSEN
Q9NQW7|XPP1_HUMAN	- +								49.31	2	1.76645	2	2	3.12	3.21	PRESEN/AUSEN
P62847|RS24_HUMAN	- +								70.62	3	2.64967	1	1	2.78	9.02	PRESEN/AUSEN
Q16539-4|MK14_HUMAN	- +								102.64	4	3.53289	2	2	6.06	7.49	PRESEN/AUSEN
P35580-3|MYH10_HUMAN	- +								205.34	12	10.5987	10	1	3.04	4.26	PRESEN/AUSEN
Q9Y5K8|VATD_HUMAN	- +								60.2	1	0.883224	1	1	2.13	4.45	PRESEN/AUSEN
P23467-4|PTPRB_HUMAN	- +								38.51	1	0.883224	1	1	0.53	0.37	PRESEN/AUSEN
Q9UKM9|RALY_HUMAN	- +								126.17	5	4.41612	5	5	12.5	16.34	PRESEN/AUSEN
O00182-6|LEG9_HUMAN	- +								48.38	1	0.883224	1	1	3.7	4.08	PRESEN/AUSEN
P43243-2|MATR3_HUMAN	- +								102.51	1	0.883224	1	1	1.27	3.76	PRESEN/AUSEN
Q13185|CBX3_HUMAN	- +								108.82	4	3.53289	4	4	12.12	22.4	PRESEN/AUSEN
Q9UH65|SWP70_HUMAN	- +								60.2	2	1.76645	2	2	2.08	3.42	PRESEN/AUSEN
Q07065|CKAP4_HUMAN	- +								85.35	4	3.53289	4	4	5.26	6.81	PRESEN/AUSEN
A0AVT1-3|UBA6_HUMAN	- +								34.9	1	0.883224	1	1	3.03	2.06	PRESEN/AUSEN
Q9NZK5|ADA2_HUMAN	- +								46.63	1	0.883224	1	1	1.72	2.54	PRESEN/AUSEN
Q96AT9-4|RPE_HUMAN	- +								57.87	1	0.883224	1	1	6.67	9.55	PRESEN/AUSEN
O60664-2|PLIN3_HUMAN	- +								89.27	4	3.53289	3	3	11.54	20.72	PRESEN/AUSEN
Q15046-2|SYK_HUMAN	- +								71.67	3	2.64967	3	3	3.66	4.16	PRESEN/AUSEN
P05556|ITB1_HUMAN	- +								61.39	1	0.883224	1	1	1.19	1.25	PRESEN/AUSEN
Q96HY6|DDRGK_HUMAN	- +								29.19	1	0.883224	1	1	2.04	4.46	PRESEN/AUSEN
Q15404|RSU1_HUMAN	- +								102.72	5	4.41612	4	4	12.5	23.83	PRESEN/AUSEN
Q92841-1|DDX17_HUMAN	- +								184.23	14	12.3651	10	7	11.9	18	PRESEN/AUSEN
O14974-2|MYPT1_HUMAN	- +								55.5	1	0.883224	1	1	0.66	2.31	PRESEN/AUSEN
P35268|RL22_HUMAN	- +								49.53	1	0.883224	1	1	3.85	10.16	PRESEN/AUSEN
Q16595-2|FRDA_HUMAN	- +								64.53	2	1.76645	2	2	10.53	16.96	PRESEN/AUSEN
Q8TDB8|GTR14_HUMAN	- +								107.69	6	5.29934	3	3	8.82	4.23	PRESEN/AUSEN
Q0VGL1|LTOR4_HUMAN	- +								114.97	2	1.76645	2	2	18.18	28.28	PRESEN/AUSEN
Q96HE7|ERO1A_HUMAN	- +								95.91	2	1.76645	2	2	3.85	5.34	PRESEN/AUSEN
Q92900|RENT1_HUMAN	- +								65.72	1	0.883224	1	1	0.94	0.97	PRESEN/AUSEN
O75915|PRAF3_HUMAN	- +								82.62	1	0.883224	1	1	4.55	5.85	PRESEN/AUSEN
Q9NSE4|SYIM_HUMAN	- +								69.04	1	0.883224	1	1	0.89	1.48	PRESEN/AUSEN
Q8TDB8-2|GTR14_HUMAN	- +								107.69	6	5.29934	3	3	8.82	4.43	PRESEN/AUSEN
Q16539-5|MK14_HUMAN	- +								102.64	4	3.53289	2	2	6.9	8.98	PRESEN/AUSEN
O00429-5|DNM1L_HUMAN	- +								111.39	5	4.41612	3	3	3.49	8.73	PRESEN/AUSEN
P51809-2|VAMP7_HUMAN	- +								45.43	1	0.883224	1	1	3.45	3.46	PRESEN/AUSEN
Q96MM3|ZFP42_HUMAN	- +								44.17	1	0.883224	1	1	2.13	2.58	PRESEN/AUSEN
P63151|2ABA_HUMAN	- +								64.09	2	1.76645	1	1	1.89	3.13	PRESEN/AUSEN
P11310|ACADM_HUMAN	- +								66.71	3	2.64967	3	3	5.45	9.5	PRESEN/AUSEN
Q969G3-6|SMCE1_HUMAN	- +								39.49	1	0.883224	1	1	2.04	4.44	PRESEN/AUSEN
Q9UHX1-2|PUF60_HUMAN	- +								59.4	3	2.64967	2	2	4.17	5.9	PRESEN/AUSEN
Q71U36|TBA1A_HUMAN	- +								269	34	30.0296	14	1	35	38.36	PRESEN/AUSEN
Q9Y2K3|MYH15_HUMAN	- +								45.23	1	0.883224	1	1	0.34	0.62	PRESEN/AUSEN
O14974-5|MYPT1_HUMAN	- +								55.5	1	0.883224	1	1	0.7	2.44	PRESEN/AUSEN
P05089-3|ARGI1_HUMAN	- +								145.61	5	4.41612	5	5	18.52	32.2	PRESEN/AUSEN
Q9Y547|IFT25_HUMAN	- +								51.05	1	0.883224	1	1	8.33	8.33	PRESEN/AUSEN
Q8NF37|PCAT1_HUMAN	- +								31.4	1	0.883224	1	1	1.79	2.81	PRESEN/AUSEN
P19525-2|E2AK2_HUMAN	- +								45.35	2	1.76645	1	1	1.33	2.35	PRESEN/AUSEN
O15078-2|CE290_HUMAN	- +								44.4	1	0.883224	1	1	0.36	0.71	PRESEN/AUSEN
P05023|AT1A1_HUMAN	- +								116.52	8	7.06579	6	6	5.94	7.82	PRESEN/AUSEN
Q15020|SART3_HUMAN	- +								46.83	2	1.76645	2	2	1.5	2.8	PRESEN/AUSEN
Q3B8N2|LEG9B_HUMAN	- +								48.38	1	0.883224	1	1	3.57	3.93	PRESEN/AUSEN
P48059-3|LIMS1_HUMAN	- +								66.33	1	0.883224	1	1	1.96	3.88	PRESEN/AUSEN
P23219-2|PGH1_HUMAN	- +								86.3	2	1.76645	1	1	1.89	3.2	PRESEN/AUSEN
P50213|IDH3A_HUMAN	- +								48.71	1	0.883224	1	1	2.56	2.73	PRESEN/AUSEN
Q9GZZ1|NAA50_HUMAN	- +								48.6	1	0.883224	1	1	4	7.1	PRESEN/AUSEN
P54727|RD23B_HUMAN	- +								54.71	3	2.64967	2	2	7.41	4.4	PRESEN/AUSEN
Q12882|DPYD_HUMAN	- +								47.42	1	0.883224	1	1	0.95	1.27	PRESEN/AUSEN
Q5T9A4|ATD3B_HUMAN	- +								53.61	1	0.883224	1	1	1.08	1.7	PRESEN/AUSEN
O95096|NKX22_HUMAN	- +								29.25	1	0.883224	1	1	3.03	2.93	PRESEN/AUSEN
Q8NAV1|PR38A_HUMAN	- +								42.8	1	0.883224	1	1	1.39	2.56	PRESEN/AUSEN
Q16539-3|MK14_HUMAN	- +								102.64	4	3.53289	2	2	6.25	7.74	PRESEN/AUSEN
P30038|AL4A1_HUMAN	- +								69.09	2	1.76645	2	2	3.45	3.91	PRESEN/AUSEN
P46977|STT3A_HUMAN	- +								76.13	2	1.76645	2	2	3.28	2.27	PRESEN/AUSEN
Q9BXS5|AP1M1_HUMAN	- +								40.05	1	0.883224	1	1	1.92	3.31	PRESEN/AUSEN
P29590-10|PML_HUMAN	- +								57.17	1	0.883224	1	1	2.13	2.53	PRESEN/AUSEN
P35580-4|MYH10_HUMAN	- +								205.34	12	10.5987	10	1	3.03	4.24	PRESEN/AUSEN
Q9NR31-2|SAR1A_HUMAN	- +								59.98	2	1.76645	2	2	11.76	20.65	PRESEN/AUSEN
P51809-3|VAMP7_HUMAN	- +								45.43	1	0.883224	1	1	4.35	5.03	PRESEN/AUSEN
Q9NTJ5-2|SAC1_HUMAN	- +								61.07	2	1.76645	2	2	3.92	3.42	PRESEN/AUSEN
Q95IE3|2B1C_HUMAN	- +								56.13	1	0.883224	1	1	3.85	3.38	PRESEN/AUSEN
P17568|NDUB7_HUMAN	- +								49.4	1	0.883224	1	1	3.45	7.3	PRESEN/AUSEN
Q00005|2ABB_HUMAN	- +								64.09	2	1.76645	1	1	1.85	3.16	PRESEN/AUSEN
P43243|MATR3_HUMAN	- +								102.51	1	0.883224	1	1	0.87	2.48	PRESEN/AUSEN
Q9UHX1-5|PUF60_HUMAN	- +								59.4	3	2.64967	2	2	4.26	6.04	PRESEN/AUSEN
O00231-2|PSD11_HUMAN	- +								105.53	4	3.53289	4	4	7.14	9.93	PRESEN/AUSEN
Q92544|TM9S4_HUMAN	- +								43.83	1	0.883224	1	1	1.85	1.87	PRESEN/AUSEN
Q9Y2X7-3|GIT1_HUMAN	- +								32.09	1	0.883224	1	1	1.06	1.17	PRESEN/AUSEN
Q15813-2|TBCE_HUMAN	- +								50.47	1	0.883224	1	1	1.45	2.94	PRESEN/AUSEN
Q15126|PMVK_HUMAN	- +								60.09	1	0.883224	1	1	3.7	5.21	PRESEN/AUSEN
P23219-5|PGH1_HUMAN	- +								86.3	2	1.76645	1	1	1.75	2.86	PRESEN/AUSEN
P53396-2|ACLY_HUMAN	- +								179.02	15	13.2484	13	13	11.71	13.93	PRESEN/AUSEN
P62195|PRS8_HUMAN	- +								63.28	1	0.883224	1	1	1.69	2.71	PRESEN/AUSEN
O95861-4|BPNT1_HUMAN	- +								33.1	1	0.883224	1	1	3.45	2.94	PRESEN/AUSEN
O60784|TOM1_HUMAN	- +								46.06	1	0.883224	1	1	2.17	2.64	PRESEN/AUSEN
O95922-4|TTLL1_HUMAN	- +								27.16	1	0.883224	1	1	1.85	2.03	PRESEN/AUSEN
Q16539-2|MK14_HUMAN	- +								102.64	4	3.53289	2	2	5.88	6.39	PRESEN/AUSEN
Q92878-3|RAD50_HUMAN	- +								43.38	1	0.883224	1	1	0.48	0.77	PRESEN/AUSEN
Q9NR31|SAR1A_HUMAN	- +								59.98	2	1.76645	2	2	9.52	16.16	PRESEN/AUSEN
P03891|NU2M_HUMAN	- +								31.22	1	0.883224	1	1	6.25	7.78	PRESEN/AUSEN
Q9NQW7-2|XPP1_HUMAN	- +								49.31	2	1.76645	2	2	3.23	3.34	PRESEN/AUSEN
P16989-3|YBOX3_HUMAN	- +								79.51	2	1.76645	2	2	4.35	7.31	PRESEN/AUSEN
Q14657|LAGE3_HUMAN	- +								66.1	1	0.883224	1	1	6.25	10.49	PRESEN/AUSEN
Q15813|TBCE_HUMAN	- +								50.47	1	0.883224	1	1	1.61	3.23	PRESEN/AUSEN
Q13247|SRSF6_HUMAN	- +								45.74	1	0.883224	1	1	1.06	2.62	PRESEN/AUSEN
Q9H0W9-2|CK054_HUMAN	- +								66.69	2	1.76645	1	1	3.12	4.05	PRESEN/AUSEN
Q9Y5M8|SRPRB_HUMAN	- +								101.2	3	2.64967	2	2	5.71	9.23	PRESEN/AUSEN
Q92542-2|NICA_HUMAN	- +								41.67	1	0.883224	1	1	1.79	1.74	PRESEN/AUSEN
P62277|RS13_HUMAN	- +								82.97	3	2.64967	3	3	9.09	23.18	PRESEN/AUSEN
P82979|SARNP_HUMAN	- +								53.54	2	1.76645	2	2	5	9.52	PRESEN/AUSEN
P55786-2|PSA_HUMAN	- +								107.57	4	3.53289	4	4	4.88	5.01	PRESEN/AUSEN
P06731-2|CEAM5_HUMAN	- +								46.98	1	0.883224	1	1	2.7	1.28	PRESEN/AUSEN
Q6PI48|SYDM_HUMAN	- +								39.77	1	0.883224	1	1	1.37	1.4	PRESEN/AUSEN
Q5T1A1-2|DCST2_HUMAN	- +								29.64	1	0.883224	1	1	1.56	1.56	PRESEN/AUSEN
Q9UHX1|PUF60_HUMAN	- +								59.4	3	2.64967	2	2	4.17	5.72	PRESEN/AUSEN
O95865|DDAH2_HUMAN	- +								92.88	4	3.53289	4	4	17.39	16.84	PRESEN/AUSEN
Q9BUT1|BDH2_HUMAN	- +								50.54	1	0.883224	1	1	3.45	8.57	PRESEN/AUSEN
P62847-3|RS24_HUMAN	- +								70.62	3	2.64967	1	1	2.7	9.09	PRESEN/AUSEN
Q9UHX1-3|PUF60_HUMAN	- +								59.4	3	2.64967	2	2	4.35	6.2	PRESEN/AUSEN
P10153|RNAS2_HUMAN	- +								106.5	3	2.64967	2	2	15.38	19.88	PRESEN/AUSEN
P50148|GNAQ_HUMAN	- +								36.82	1	0.883224	1	1	2	2.51	PRESEN/AUSEN
P16403|H12_HUMAN	- +								201.8	17	15.0148	6	6	11.32	17.84	PRESEN/AUSEN
A0AVT1-4|UBA6_HUMAN	- +								34.9	1	0.883224	1	1	3.23	2.35	PRESEN/AUSEN
Q9NPJ3|ACO13_HUMAN	- +								99.15	3	2.64967	2	2	11.76	17.86	PRESEN/AUSEN
Q7Z7M0|MEGF8_HUMAN	- +								27.24	1	0.883224	1	1	0.48	0.21	PRESEN/AUSEN
Q9UKK9|NUDT5_HUMAN	- +								64.53	2	1.76645	2	2	10	9.59	PRESEN/AUSEN
P13797-3|PLST_HUMAN	- +								175.48	12	10.5987	7	1	10.29	12.82	PRESEN/AUSEN
P05556-2|ITB1_HUMAN	- +								61.39	1	0.883224	1	1	1.18	1.27	PRESEN/AUSEN
P28331-5|NDUS1_HUMAN	- +								63.17	3	2.64967	3	3	4.17	7.09	PRESEN/AUSEN
P49327|FAS_HUMAN	- +								70.32	1	0.883224	1	1	0.47	0.36	PRESEN/AUSEN
P61086|UBE2K_HUMAN	- +								54.04	1	0.883224	1	1	4.35	14	PRESEN/AUSEN
P19404|NDUV2_HUMAN	- +								33.33	1	0.883224	1	1	3.7	5.22	PRESEN/AUSEN
Q96RQ3|MCCA_HUMAN	- +								55.72	1	0.883224	1	1	1.12	1.79	PRESEN/AUSEN
O00584|RNT2_HUMAN	- +								53.94	1	0.883224	1	1	3.12	6.25	PRESEN/AUSEN
P61201-2|CSN2_HUMAN	- +								47.17	1	0.883224	1	1	1.75	5.56	PRESEN/AUSEN
P60468|SC61B_HUMAN	- +								56.07	1	0.883224	1	1	7.69	10.42	PRESEN/AUSEN
Q9HC38-2|GLOD4_HUMAN	- +								125.84	6	5.29934	4	4	10.81	14.77	PRESEN/AUSEN
Q9BT78-2|CSN4_HUMAN	- +								75.55	2	1.76645	2	2	4.88	9.66	PRESEN/AUSEN
P20340|RAB6A_HUMAN	- +								88.77	4	3.53289	2	1	7.14	10.58	PRESEN/AUSEN
P63208|SKP1_HUMAN	- +								50.7	2	1.76645	1	1	5	4.91	PRESEN/AUSEN
O00429-4|DNM1L_HUMAN	- +								111.39	5	4.41612	3	3	3.53	8.87	PRESEN/AUSEN
O00560-2|SDCB1_HUMAN	- +								62.33	1	0.883224	1	1	3.45	7.74	PRESEN/AUSEN
O00182-2|LEG9_HUMAN	- +								48.38	1	0.883224	1	1	4.55	4.33	PRESEN/AUSEN
P02730|B3AT_HUMAN	- +								54.48	1	0.883224	1	1	1.47	0.88	PRESEN/AUSEN
O15078|CE290_HUMAN	- +								44.4	1	0.883224	1	1	0.23	0.44	PRESEN/AUSEN
P24752|THIL_HUMAN	- +								127.45	4	3.53289	3	3	6.52	8.67	PRESEN/AUSEN
P58546|MTPN_HUMAN	- +								59.53	2	1.76645	2	2	14.29	16.1	PRESEN/AUSEN
P35573-2|GDE_HUMAN	- +								43.47	1	0.883224	1	1	0.64	0.53	PRESEN/AUSEN
Q8N766-2|EMC1_HUMAN	- +								46.73	1	0.883224	1	1	1.05	1.92	PRESEN/AUSEN
O60506-2|HNRPQ_HUMAN	- +								212.82	15	13.2484	11	8	13.1	22.62	PRESEN/AUSEN
Q14683|SMC1A_HUMAN	- +								39.61	1	0.883224	1	1	0.44	0.73	PRESEN/AUSEN
P62847-2|RS24_HUMAN	- +								70.62	3	2.64967	1	1	2.86	9.23	PRESEN/AUSEN
P11216|PYGB_HUMAN	- +								114.06	3	2.64967	3	1	2.78	5.1	PRESEN/AUSEN
O96011|PX11B_HUMAN	- +								46.82	1	0.883224	1	1	3.03	3.86	PRESEN/AUSEN
P17858-2|PFKAL_HUMAN	- +								142.05	7	6.18257	5	5	5.56	11.73	PRESEN/AUSEN
Q9UK45|LSM7_HUMAN	- +								33.07	1	0.883224	1	1	6.25	7.77	PRESEN/AUSEN
P10619|PPGB_HUMAN	- +								59.64	1	0.883224	1	1	2.56	2.71	PRESEN/AUSEN
Q92888-4|ARHG1_HUMAN	- +								70.62	2	1.76645	2	2	1.74	3.8	PRESEN/AUSEN
P55084|ECHB_HUMAN	- +								99.7	4	3.53289	3	3	5.88	6.96	PRESEN/AUSEN
Q96S52-2|PIGS_HUMAN	- +								77.57	1	0.883224	1	1	1.92	3.84	PRESEN/AUSEN
P36543-2|VATE1_HUMAN	- +								70.8	2	1.76645	1	1	2.86	6.86	PRESEN/AUSEN
O43760|SNG2_HUMAN	- +								46.98	2	1.76645	2	2	14.29	8.04	PRESEN/AUSEN
Q9BUQ8|DDX23_HUMAN	- +								69.51	1	0.883224	1	1	0.56	1.22	PRESEN/AUSEN
Q5Y7A7|2B1D_HUMAN	- +								56.13	1	0.883224	1	1	4	3.38	PRESEN/AUSEN
O00231|PSD11_HUMAN	- +								105.53	4	3.53289	4	4	7.14	9.95	PRESEN/AUSEN
O75937|DNJC8_HUMAN	- +								111.88	4	3.53289	4	4	7.41	17.39	PRESEN/AUSEN
P42785-2|PCP_HUMAN	- +								80.95	3	2.64967	2	2	5	7.74	PRESEN/AUSEN
Q9UPN3|MACF1_HUMAN	- +								29.76	1	0.883224	1	1	0.11	0.18	PRESEN/AUSEN
Q02218|ODO1_HUMAN	- +								66.25	3	2.64967	2	2	1.9	2.05	PRESEN/AUSEN
P28331-2|NDUS1_HUMAN	- +								63.17	3	2.64967	3	3	3.7	6.61	PRESEN/AUSEN
Q92673|SORL_HUMAN	- +								27.41	1	0.883224	1	1	0.49	0.5	PRESEN/AUSEN
Q9Y3L3|3BP1_HUMAN	- +								91.53	4	3.53289	3	3	4.11	4.85	PRESEN/AUSEN
P02647|APOA1_HUMAN	- +								33.52	1	0.883224	1	1	2.56	4.12	PRESEN/AUSEN
Q9NYC9-2|DYH9_HUMAN	- +								45.41	1	0.883224	1	1	0.21	0.16	PRESEN/AUSEN
Q9P2D7-2|DYH1_HUMAN	- +								55.06	1	0.883224	1	1	0.22	0.38	PRESEN/AUSEN
O75223-2|GGCT_HUMAN	- +								65.03	2	1.76645	2	2	14.29	12.28	PRESEN/AUSEN
Q01081|U2AF1_HUMAN	- +								37.33	1	0.883224	1	1	2.22	3.33	PRESEN/AUSEN
Q96HP0|DOCK6_HUMAN	- +								29.24	1	0.883224	1	1	0.44	0.68	PRESEN/AUSEN
P13688-2|CEAM1_HUMAN	- +								46.98	1	0.883224	1	1	3.85	2.16	PRESEN/AUSEN
Q96PU8-6|QKI_HUMAN	- +								32.52	1	0.883224	1	1	2.78	4.92	PRESEN/AUSEN
O75947-2|ATP5H_HUMAN	- +								118.96	9	7.94901	5	5	23.81	38.69	PRESEN/AUSEN
Q14203-5|DCTN1_HUMAN	- +								75.24	2	1.76645	2	2	1.42	2.46	PRESEN/AUSEN
Q9BZW7|TSG10_HUMAN	- +								38.09	1	0.883224	1	1	0.85	1.72	PRESEN/AUSEN
P62306|RUXF_HUMAN	- +								59.77	2	1.76645	1	1	14.29	9.3	PRESEN/AUSEN
Q14166|TTL12_HUMAN	- +								37.22	1	0.883224	1	1	1.64	2.02	PRESEN/AUSEN
Q5T9A4-3|ATD3B_HUMAN	- +								53.61	1	0.883224	1	1	1.19	1.83	PRESEN/AUSEN
P35527|K1C9_HUMAN	+ +	301.45	68	78.3605	21	20	41.18	48.8	131.22	6	5.29934	5	5	9.8	14.61	14.7868
P04264|K2C1_HUMAN	+ +	344.93	135	155.569	35	30	53.03	52.02	231.55	27	23.847	16	12	24.24	24.53	6.52361
P35908|K22E_HUMAN	+ +	297.6	76	87.5794	33	20	50	46.17	184.7	16	14.1316	12	5	18.18	17.53	6.19743
P13645|K1C10_HUMAN	+ +	346.6	98	112.931	30	23	62.5	54.97	217.34	24	21.1974	16	12	33.33	37.67	5.32761
P13798|ACPH_HUMAN	+ +	104.34	4	4.60944	4	4	6.45	7.38	59.42	1	0.883224	1	1	1.61	1.23	5.21889
P0C0L4-2|CO4A_HUMAN	+ +	93.51	4	4.60944	4	4	2.33	2.3	50.86	1	0.883224	1	1	0.58	0.53	5.21889
P57737-4|CORO7_HUMAN	+ +	98.23	6	6.91416	6	6	7.06	10.8	92.93	2	1.76645	2	2	2.35	5.84	3.91416
P57737-3|CORO7_HUMAN	+ +	98.23	6	6.91416	6	6	5.77	9.35	92.93	2	1.76645	2	2	1.92	5.06	3.91416
P57737|CORO7_HUMAN	+ +	98.23	6	6.91416	6	6	7.06	10.59	92.93	2	1.76645	2	2	2.35	5.73	3.91416
Q16629-4|SRSF7_HUMAN	+ +	106.38	6	6.91416	4	4	6.9	20.8	79.03	2	1.76645	2	2	3.45	14.6	3.91416
Q16629|SRSF7_HUMAN	+ +	106.38	6	6.91416	4	4	6.35	19.75	79.03	2	1.76645	2	2	3.17	13.87	3.91416
Q16658|FSCN1_HUMAN	+ +	101.31	3	3.45708	3	3	5.08	7.3	54.15	1	0.883224	1	1	1.69	2.03	3.91416
O43143|DHX15_HUMAN	+ +	99.59	3	3.45708	3	3	2.86	4.28	31.72	1	0.883224	1	1	0.95	2.01	3.91416
Q16836-3|HCDH_HUMAN	+ +	68.95	6	6.91416	2	2	4.88	10.88	94.86	2	1.76645	2	2	4.88	10.88	3.91416
Q16836-2|HCDH_HUMAN	+ +	68.95	6	6.91416	2	2	4	9.23	94.86	2	1.76645	2	2	4	9.23	3.91416
P53618|COPB_HUMAN	+ +	52.37	3	3.45708	2	2	1.89	2.31	36.48	1	0.883224	1	1	0.94	1.05	3.91416
Q16836|HCDH_HUMAN	+ +	68.95	6	6.91416	2	2	5	11.46	94.86	2	1.76645	2	2	5	11.46	3.91416
P20742|PZP_HUMAN	+ +	129.39	6	6.91416	2	1	1.77	1.42	108.16	2	1.76645	2	1	1.77	1.42	3.91416
P06899|H2B1J_HUMAN	+ +	139.96	33	38.0279	4	2	14.29	23.81	138.67	14	12.3651	5	2	17.86	29.37	3.07541
P33778|H2B1B_HUMAN	+ +	139.96	33	38.0279	4	2	14.29	23.81	138.67	14	12.3651	5	2	17.86	29.37	3.07541
Q16778|H2B2E_HUMAN	+ +	139.96	33	38.0279	4	2	14.29	23.81	138.67	14	12.3651	5	2	17.86	29.37	3.07541
P23527|H2B1O_HUMAN	+ +	139.96	33	38.0279	4	2	14.29	23.81	138.67	14	12.3651	5	2	17.86	29.37	3.07541
P19823|ITIH2_HUMAN	+ +	158.04	11	12.676	5	5	5.05	5.5	144.75	5	4.41612	5	5	5.05	5.5	2.87039
Q99877|H2B1N_HUMAN	+ +	149.81	35	40.3326	4	2	14.29	23.81	139.61	17	15.0148	5	2	17.86	29.37	2.68619
P62807|H2B1C_HUMAN	+ +	149.81	35	40.3326	4	2	14.29	23.81	139.61	17	15.0148	5	2	17.86	29.37	2.68619
Q99879|H2B1M_HUMAN	+ +	149.81	35	40.3326	4	2	14.29	23.81	139.61	17	15.0148	5	2	17.86	29.37	2.68619
P58876|H2B1D_HUMAN	+ +	149.81	35	40.3326	4	2	14.29	23.81	139.61	17	15.0148	5	2	17.86	29.37	2.68619
P57053|H2BFS_HUMAN	+ +	149.81	35	40.3326	4	2	14.29	23.81	139.61	17	15.0148	5	2	17.86	29.37	2.68619
O60814|H2B1K_HUMAN	+ +	149.81	35	40.3326	4	2	14.29	23.81	139.61	17	15.0148	5	2	17.86	29.37	2.68619
Q93079|H2B1H_HUMAN	+ +	149.81	35	40.3326	4	2	14.29	23.81	139.61	17	15.0148	5	2	17.86	29.37	2.68619
Q5QNW6-2|H2B2F_HUMAN	+ +	149.81	35	40.3326	4	2	13.79	22.39	139.61	17	15.0148	5	2	17.24	27.61	2.68619
Q5QNW6|H2B2F_HUMAN	+ +	149.81	35	40.3326	4	2	14.29	23.81	139.61	17	15.0148	5	2	17.86	29.37	2.68619
Q99880|H2B1L_HUMAN	+ +	149.81	35	40.3326	4	2	14.29	23.81	139.61	17	15.0148	5	2	17.86	29.37	2.68619
P01024|CO3_HUMAN	+ +	109.24	4	4.60944	4	4	2.12	2.47	68.22	2	1.76645	1	1	0.53	0.72	2.60944
P48444|COPD_HUMAN	+ +	110.89	4	4.60944	4	4	6.15	8.81	97.32	2	1.76645	2	2	3.08	4.5	2.60944
Q99878|H2A1J_HUMAN	+ +	184.88	50	57.618	7	2	28	46.09	180.84	25	22.0806	5	1	20	43.75	2.60944
Q9BQB6-3|VKOR1_HUMAN	+ +	72.34	2	2.30472	2	2	18.18	33.7	65.92	1	0.883224	1	1	9.09	14.13	2.60944
Q9BQB6|VKOR1_HUMAN	+ +	72.34	2	2.30472	2	2	11.76	19.02	65.92	1	0.883224	1	1	5.88	7.98	2.60944
Q9BQB6-2|VKOR1_HUMAN	+ +	72.34	2	2.30472	2	2	15.38	19.87	65.92	1	0.883224	1	1	7.69	8.33	2.60944
P29218|IMPA1_HUMAN	+ +	63.1	2	2.30472	2	2	7.14	12.27	43.26	1	0.883224	1	1	3.57	8.3	2.60944
P29590|PML_HUMAN	+ +	63.94	2	2.30472	2	2	2.15	2.61	57.17	1	0.883224	1	1	1.08	1.25	2.60944
P28070|PSB4_HUMAN	+ +	60.8	2	2.30472	2	2	8	7.2	41.35	1	0.883224	1	1	4	3.79	2.60944
Q96KK5|H2A1H_HUMAN	+ +	184.88	50	57.618	7	2	28	46.09	180.84	25	22.0806	5	1	20	43.75	2.60944
P29590-12|PML_HUMAN	+ +	63.94	2	2.30472	2	2	3.23	3.93	57.17	1	0.883224	1	1	1.61	1.88	2.60944
Q9BTM1|H2AJ_HUMAN	+ +	184.88	50	57.618	7	2	26.92	45.74	180.84	25	22.0806	5	1	19.23	43.41	2.60944
Q9H773|DCTP1_HUMAN	+ +	71.1	2	2.30472	2	2	10.53	20	71.09	1	0.883224	1	1	5.26	11.76	2.60944
Q9H3K6|BOLA2_HUMAN	+ +	70.82	2	2.30472	2	2	16.67	29.07	93.2	1	0.883224	1	1	8.33	18.6	2.60944
P09012|SNRPA_HUMAN	+ +	65.55	2	2.30472	2	2	6.25	9.57	60.31	1	0.883224	1	1	3.12	2.84	2.60944
P29218-3|IMPA1_HUMAN	+ +	63.1	2	2.30472	2	2	5.26	10.12	43.26	1	0.883224	1	1	2.63	6.85	2.60944
P29590-3|PML_HUMAN	+ +	63.94	2	2.30472	2	2	2.44	2.79	57.17	1	0.883224	1	1	1.22	1.33	2.60944
P02787|TRFE_HUMAN	+ +	94.07	2	2.30472	2	2	2.5	1.72	71.19	1	0.883224	1	1	1.25	1	2.60944
P20671|H2A1D_HUMAN	+ +	184.88	50	57.618	7	2	26.92	45.38	180.84	25	22.0806	5	1	19.23	43.08	2.60944
Q9BTM1-2|H2AJ_HUMAN	+ +	184.88	50	57.618	7	2	28	39.07	180.84	25	22.0806	5	1	20	37.09	2.60944
P29590-11|PML_HUMAN	+ +	63.94	2	2.30472	2	2	2.22	2.76	57.17	1	0.883224	1	1	1.11	1.32	2.60944
Q16401-2|PSMD5_HUMAN	+ +	72.78	2	2.30472	2	2	4.65	3.9	48.27	1	0.883224	1	1	2.33	1.95	2.60944
Q9H299|SH3L3_HUMAN	+ +	87.67	2	2.30472	2	2	18.18	46.24	63.22	1	0.883224	1	1	9.09	10.75	2.60944
P0C0S8|H2A1_HUMAN	+ +	184.88	50	57.618	7	2	26.92	45.38	180.84	25	22.0806	5	1	19.23	43.08	2.60944
Q9UJZ1|STML2_HUMAN	+ +	56.55	2	2.30472	1	1	2.27	4.21	57.17	1	0.883224	1	1	2.27	4.21	2.60944
O75438|NDUB1_HUMAN	+ +	37.01	2	2.30472	1	1	11.11	13.79	44.73	1	0.883224	1	1	11.11	13.79	2.60944
P62857|RS28_HUMAN	+ +	56.74	2	2.30472	1	1	7.14	17.39	50.61	1	0.883224	1	1	7.14	17.39	2.60944
P61956|SUMO2_HUMAN	+ +	84.09	2	2.30472	1	1	7.69	12.63	84.27	1	0.883224	1	1	7.69	12.63	2.60944
P61956-2|SUMO2_HUMAN	+ +	84.09	2	2.30472	1	1	10	16.9	84.27	1	0.883224	1	1	10	16.9	2.60944
P84090|ERH_HUMAN	+ +	99.23	2	2.30472	1	1	8.33	10.58	71.93	1	0.883224	1	1	8.33	10.58	2.60944
P00915|CAH1_HUMAN	+ +	124.6	6	6.91416	6	6	25	29.5	97.33	3	2.64967	3	3	12.5	10.73	2.60944
P05387|RLA2_HUMAN	+ +	134.04	6	6.91416	5	5	38.46	47.83	95.23	3	2.64967	2	2	15.38	17.39	2.60944
P62805|H4_HUMAN	+ +	200.44	56	64.5322	9	9	36	48.54	193.53	29	25.6135	8	8	32	48.54	2.51946
Q93077|H2A1C_HUMAN	+ +	183.81	38	43.7897	7	2	26.92	45.38	180.5	20	17.6645	5	1	19.23	43.08	2.47897
Q7L7L0|H2A3_HUMAN	+ +	183.81	38	43.7897	7	2	26.92	45.38	180.5	20	17.6645	5	1	19.23	43.08	2.47897
P04908|H2A1B_HUMAN	+ +	183.81	38	43.7897	7	2	26.92	45.38	180.5	20	17.6645	5	1	19.23	43.08	2.47897
P01023|A2MG_HUMAN	+ +	119.23	9	10.3712	4	3	3.17	2.58	120.4	5	4.41612	4	3	3.17	2.58	2.3485
Q13423|NNTM_HUMAN	+ +	92.19	5	5.7618	5	5	6.25	6.45	79.63	3	2.64967	2	2	2.5	2.03	2.17454
Q99798|ACON_HUMAN	+ +	123.73	5	5.7618	5	5	5.88	7.56	98.81	3	2.64967	3	3	3.53	3.33	2.17454
P55769|NH2L1_HUMAN	+ +	108.92	5	5.7618	4	4	25	39.84	98.25	3	2.64967	3	3	18.75	28.12	2.17454
Q16555|DPYL2_HUMAN	+ +	110.41	5	5.7618	4	4	6.9	9.79	103.26	3	2.64967	3	3	5.17	8.74	2.17454
Q16555-2|DPYL2_HUMAN	+ +	110.41	5	5.7618	4	4	7.69	10.45	103.26	3	2.64967	3	3	5.77	9.33	2.17454
P28062-2|PSB8_HUMAN	+ +	130.53	8	9.21889	5	5	21.74	20.59	134.37	5	4.41612	4	4	17.39	15.44	2.08755
Q03252|LMNB2_HUMAN	+ +	130.53	8	9.21889	7	5	6.93	11.45	93.53	5	4.41612	4	3	3.96	6.61	2.08755
P28062|PSB8_HUMAN	+ +	130.53	8	9.21889	5	5	18.52	20.29	134.37	5	4.41612	4	4	14.81	15.22	2.08755
P02545|LMNA_HUMAN	+ +	165.34	12	13.8283	11	10	10.48	17.32	155.12	8	7.06579	7	7	6.67	11.75	1.95708
P02545-2|LMNA_HUMAN	+ +	165.34	12	13.8283	11	10	11.11	20.1	155.12	8	7.06579	7	7	7.07	13.64	1.95708
P02545-6|LMNA_HUMAN	+ +	165.34	12	13.8283	11	10	10.89	18.73	155.12	8	7.06579	7	7	6.93	12.7	1.95708
P02545-3|LMNA_HUMAN	+ +	165.34	12	13.8283	11	10	10.78	18.14	155.12	8	7.06579	7	7	6.86	12.3	1.95708
P13727|PRG2_HUMAN	+ +	126.47	6	6.91416	5	5	19.23	24.32	105.6	4	3.53289	3	3	11.54	13.06	1.95708
P30153|2AAA_HUMAN	+ +	124.29	6	6.91416	4	4	6.78	10.87	136.39	4	3.53289	4	4	6.78	9.68	1.95708
Q06033|ITIH3_HUMAN	+ +	150.88	6	6.91416	4	4	4.4	5.06	116.48	4	3.53289	3	3	3.3	3.6	1.95708
Q06033-2|ITIH3_HUMAN	+ +	150.88	6	6.91416	4	4	4.4	5.08	116.48	4	3.53289	3	3	3.3	3.61	1.95708
Q8N163-2|CCAR2_HUMAN	+ +	108.82	3	3.45708	3	3	3.06	3.79	64.75	2	1.76645	2	2	2.04	2.17	1.95708
P62906|RL10A_HUMAN	+ +	94.73	3	3.45708	3	3	7.32	17.05	96.52	2	1.76645	2	2	4.88	11.06	1.95708
Q8N163|CCAR2_HUMAN	+ +	108.82	3	3.45708	3	3	3.12	3.79	64.75	2	1.76645	2	2	2.08	2.17	1.95708
Q92945|FUBP2_HUMAN	+ +	80.29	3	3.45708	2	2	3.28	3.38	94.11	2	1.76645	2	2	3.28	2.95	1.95708
P09669|COX6C_HUMAN	+ +	67.28	3	3.45708	2	2	13.33	20	62.79	2	1.76645	2	2	13.33	20	1.95708
Q15393|SF3B3_HUMAN	+ +	143.04	7	8.06652	7	7	6.14	6.57	91.89	5	4.41612	3	3	2.63	3.53	1.82661
P29692|EF1D_HUMAN	+ +	127.33	7	8.06652	6	6	17.65	28.11	129.65	5	4.41612	5	5	14.71	24.91	1.82661
P08246|ELNE_HUMAN	+ +	261.06	90	103.712	11	11	45.83	55.43	239.87	67	59.176	9	9	37.5	47.94	1.75261
P31939|PUR9_HUMAN	+ +	128.4	8	9.21889	6	6	9.23	14.36	138.5	6	5.29934	5	5	7.69	8.95	1.73963
P61160|ARP2_HUMAN	+ +	163.49	8	9.21889	7	6	14.29	16.75	148.21	6	5.29934	4	4	8.16	12.94	1.73963
P61160-2|ARP2_HUMAN	+ +	163.49	8	9.21889	7	6	13.73	16.54	148.21	6	5.29934	4	4	7.84	12.78	1.73963
P31939-2|PUR9_HUMAN	+ +	128.4	8	9.21889	6	6	9.23	14.38	138.5	6	5.29934	5	5	7.69	8.97	1.73963
P02771|FETA_HUMAN	+ +	136.54	8	9.21889	5	5	8.33	8.21	114.04	6	5.29934	4	4	6.67	6.24	1.73963
P31942|HNRH3_HUMAN	+ +	135.4	4	4.60944	4	4	11.43	13.01	107.27	3	2.64967	3	2	8.57	8.96	1.73963
P30520|PURA2_HUMAN	+ +	104.92	4	4.60944	4	4	8.33	14.04	80.23	3	2.64967	3	3	6.25	9.43	1.73963
P31948|STIP1_HUMAN	+ +	91.21	4	4.60944	4	4	4.6	8.29	102.03	3	2.64967	3	3	3.45	7	1.73963
P31948-2|STIP1_HUMAN	+ +	91.21	4	4.60944	4	4	4.21	7.63	102.03	3	2.64967	3	3	3.16	6.44	1.73963
P31942-2|HNRH3_HUMAN	+ +	135.4	4	4.60944	4	4	12.5	13.6	107.27	3	2.64967	3	2	9.38	9.37	1.73963
Q6P2Q9|PRP8_HUMAN	+ +	99.22	4	4.60944	4	4	1.37	1.63	66.85	3	2.64967	3	3	1.02	1.07	1.73963
P62314|SMD1_HUMAN	+ +	146.79	4	4.60944	3	3	11.54	36.97	99.76	3	2.64967	2	2	7.69	26.05	1.73963
O75594|PGRP1_HUMAN	+ +	103.12	4	4.60944	3	3	17.65	27.55	111.99	3	2.64967	3	3	17.65	25.51	1.73963
P61163|ACTZ_HUMAN	+ +	80.79	4	4.60944	3	3	6.38	7.18	79.66	3	2.64967	2	1	4.26	6.91	1.73963
P40306|PSB10_HUMAN	+ +	77.91	4	4.60944	2	2	7.69	11.36	118.72	3	2.64967	3	3	11.54	16.48	1.73963
P07948|LYN_HUMAN	+ +	66.07	4	4.60944	2	1	2.94	3.12	81.41	3	2.64967	3	1	4.41	4.69	1.73963
P84095|RHOG_HUMAN	+ +	90.45	4	4.60944	2	1	9.09	13.09	125.85	3	2.64967	3	2	13.64	23.04	1.73963
P07948-2|LYN_HUMAN	+ +	66.07	4	4.60944	2	1	3.12	3.26	81.41	3	2.64967	3	1	4.69	4.89	1.73963
P02768|ALBU_HUMAN	+ +	305.73	169	194.749	26	26	31.33	39.74	325.03	127	112.169	27	10	32.53	47.45	1.7362
P61224-3|RAP1B_HUMAN	+ +	160.65	15	17.2854	6	6	24	53.33	174.98	12	10.5987	8	8	32	53.33	1.6309
P61224|RAP1B_HUMAN	+ +	160.65	15	17.2854	6	6	24	47.83	174.98	12	10.5987	8	8	32	47.83	1.6309
P38919|IF4A3_HUMAN	+ +	127.66	5	5.7618	5	5	9.09	15.09	135.83	4	3.53289	4	4	7.27	12.65	1.6309
Q09028-3|RBBP4_HUMAN	+ +	118.36	5	5.7618	5	5	15.62	11.71	91	4	3.53289	4	4	12.5	10.24	1.6309
Q09028|RBBP4_HUMAN	+ +	118.36	5	5.7618	5	5	15.62	11.29	91	4	3.53289	4	4	12.5	9.88	1.6309
Q07020|RL18_HUMAN	+ +	131.83	5	5.7618	4	4	8.33	21.81	102.99	4	3.53289	3	3	6.25	19.15	1.6309
Q9BSJ8-2|ESYT1_HUMAN	+ +	126.91	5	5.7618	4	4	3.45	5.48	134.7	4	3.53289	4	4	3.45	5.12	1.6309
P60891|PRPS1_HUMAN	+ +	131.35	5	5.7618	4	4	10.81	15.41	69.25	4	3.53289	3	3	8.11	8.18	1.6309
P49721|PSB2_HUMAN	+ +	117.63	5	5.7618	4	4	16.67	22.39	83.03	4	3.53289	3	3	12.5	23.38	1.6309
O15145|ARPC3_HUMAN	+ +	92.25	5	5.7618	4	4	16.67	20.79	109.04	4	3.53289	4	4	16.67	24.72	1.6309
Q9BSJ8|ESYT1_HUMAN	+ +	126.91	5	5.7618	4	4	3.45	5.53	134.7	4	3.53289	4	4	3.45	5.16	1.6309
P43034|LIS1_HUMAN	+ +	87.31	5	5.7618	4	3	7.55	11.71	91.11	4	3.53289	3	2	5.66	7.56	1.6309
O00160|MYO1F_HUMAN	+ +	85.96	5	5.7618	4	3	2.8	4.19	150.69	4	3.53289	4	4	2.8	4.83	1.6309
P47755|CAZA2_HUMAN	+ +	93.68	5	5.7618	3	2	8.82	11.19	89.46	4	3.53289	3	2	8.82	11.54	1.6309
P50991|TCPD_HUMAN	+ +	166.47	11	12.676	9	8	14.29	20.78	185.08	9	7.94901	9	8	14.29	21.71	1.59466
P50991-2|TCPD_HUMAN	+ +	166.47	11	12.676	9	8	15	22	185.08	9	7.94901	9	8	15	22.99	1.59466
P26599-2|PTBP1_HUMAN	+ +	181.98	17	19.5901	10	10	20.41	23.09	194.37	14	12.3651	10	9	20.41	29.27	1.5843
P26599-3|PTBP1_HUMAN	+ +	181.98	17	19.5901	10	10	20.41	22.8	194.37	14	12.3651	10	9	20.41	28.9	1.5843
P26599|PTBP1_HUMAN	+ +	181.98	17	19.5901	10	10	20.41	23.92	194.37	14	12.3651	10	9	20.41	30.32	1.5843
O14745|NHRF1_HUMAN	+ +	117.04	6	6.91416	5	5	11.36	14.25	120.3	5	4.41612	5	5	11.36	14.53	1.56567
P61247|RS3A_HUMAN	+ +	133.68	6	6.91416	4	4	7.69	15.91	145.15	5	4.41612	4	4	7.69	18.18	1.56567
P07305|H10_HUMAN	+ +	114.92	6	6.91416	3	3	5.56	13.92	103.19	5	4.41612	3	3	5.56	13.92	1.56567
P07305-2|H10_HUMAN	+ +	114.92	6	6.91416	3	3	5.88	15.25	103.19	5	4.41612	3	3	5.88	15.25	1.56567
Q16181|SEPT7_HUMAN	+ +	71.83	6	6.91416	2	1	2.78	7.32	115.35	5	4.41612	4	4	5.56	10.3	1.56567
Q16181-2|SEPT7_HUMAN	+ +	71.83	6	6.91416	2	1	2.78	7.34	115.35	5	4.41612	4	4	5.56	10.32	1.56567
O75367|H2AY_HUMAN	+ +	205.13	19	21.8949	12	12	20	45.43	224.54	16	14.1316	12	12	20	46.51	1.54936
O75367-3|H2AY_HUMAN	+ +	205.13	19	21.8949	12	12	20.34	45.55	224.54	16	14.1316	12	12	20.34	46.63	1.54936
Q14974|IMB1_HUMAN	+ +	173.15	7	8.06652	6	6	8.7	9.36	178.5	6	5.29934	5	5	7.25	9.36	1.52217
Q15366-7|PCBP2_HUMAN	+ +	140.84	7	8.06652	5	3	18.52	18.55	138.04	6	5.29934	4	2	14.81	16.04	1.52217
Q15366|PCBP2_HUMAN	+ +	140.84	7	8.06652	5	3	17.24	16.16	138.04	6	5.29934	4	2	13.79	13.97	1.52217
Q15366-5|PCBP2_HUMAN	+ +	140.84	7	8.06652	5	3	17.86	17.61	138.04	6	5.29934	4	2	14.29	15.22	1.52217
Q15366-2|PCBP2_HUMAN	+ +	140.84	7	8.06652	5	3	17.24	16.12	138.04	6	5.29934	4	2	13.79	13.93	1.52217
Q15366-8|PCBP2_HUMAN	+ +	140.84	7	8.06652	5	3	18.52	18.32	138.04	6	5.29934	4	2	14.81	15.84	1.52217
P01857|IGHG1_HUMAN	+ +	139.93	7	8.06652	5	3	16.13	21.82	123.34	6	5.29934	4	4	12.9	16.06	1.52217
Q15366-4|PCBP2_HUMAN	+ +	140.84	7	8.06652	5	3	17.86	17.82	138.04	6	5.29934	4	2	14.29	15.41	1.52217
Q15366-3|PCBP2_HUMAN	+ +	140.84	7	8.06652	5	3	17.24	16.3	138.04	6	5.29934	4	2	13.79	14.09	1.52217
Q15366-6|PCBP2_HUMAN	+ +	140.84	7	8.06652	5	3	17.24	16.34	138.04	6	5.29934	4	2	13.79	14.13	1.52217
Q71DI3|H32_HUMAN	+ +	98.71	28	32.2661	3	3	10	13.24	117.67	25	22.0806	5	5	16.67	24.26	1.46129
Q16695|H31T_HUMAN	+ +	98.71	28	32.2661	3	3	10	13.24	117.67	25	22.0806	5	5	16.67	24.26	1.46129
P68431|H31_HUMAN	+ +	98.71	28	32.2661	3	3	10	13.24	117.67	25	22.0806	5	5	16.67	24.26	1.46129
Q99536|VAT1_HUMAN	+ +	176.38	10	11.5236	6	6	18.18	25.45	200.46	9	7.94901	5	5	15.15	21.88	1.44969
Q9UM07|PADI4_HUMAN	+ +	129.61	11	12.676	6	6	8.7	13.12	186.51	10	8.83224	7	7	10.14	15.84	1.43519
P02765|FETUA_HUMAN	+ +	190.21	37	42.6373	4	4	13.79	7.08	189.06	34	30.0296	4	4	13.79	7.08	1.41984
P68366|TBA4A_HUMAN	+ +	250.77	42	48.3991	13	2	32.5	32.37	261.44	40	35.3289	12	2	30	33.26	1.36996
P68366-2|TBA4A_HUMAN	+ +	250.77	42	48.3991	13	2	33.33	33.49	261.44	40	35.3289	12	2	30.77	34.41	1.36996
P59665|DEF1_HUMAN	+ +	166.67	46	53.0086	5	5	50	26.6	160.76	44	38.8618	5	5	50	26.6	1.36403
P59666|DEF3_HUMAN	+ +	166.67	46	53.0086	5	5	50	26.6	160.76	44	38.8618	5	5	50	26.6	1.36403
P06576|ATPB_HUMAN	+ +	254.55	32	36.8755	14	14	28	34.59	282.61	31	27.3799	13	13	26	32.89	1.34681
P62979|RS27A_HUMAN	+ +	134.45	15	17.2854	4	4	11.76	30.13	128.2	15	13.2484	4	4	11.76	30.13	1.30472
P0CG48|UBC_HUMAN	+ +	134.45	15	17.2854	4	4	4	6.86	128.2	15	13.2484	4	4	4	6.86	1.30472
P0CG47|UBB_HUMAN	+ +	134.45	15	17.2854	4	4	11.76	20.52	128.2	15	13.2484	4	4	11.76	20.52	1.30472
P62987|RL40_HUMAN	+ +	134.45	15	17.2854	4	4	15.38	36.72	128.2	15	13.2484	4	4	15.38	36.72	1.30472
P17987|TCPA_HUMAN	+ +	154.79	8	9.21889	7	7	10.45	14.03	167.06	8	7.06579	7	7	10.45	12.41	1.30472
P23246|SFPQ_HUMAN	+ +	169.82	9	10.3712	8	7	9.3	14	193.93	9	7.94901	7	6	8.14	12.87	1.30472
P60660|MYL6_HUMAN	+ +	133.7	9	10.3712	5	5	33.33	37.75	154.06	9	7.94901	5	5	33.33	37.75	1.30472
P06748|NPM_HUMAN	+ +	109.03	8	9.21889	5	5	12.5	17.69	123.23	8	7.06579	4	4	10	14.63	1.30472
Q15029-2|U5S1_HUMAN	+ +	119.76	9	10.3712	7	5	7.45	7.79	122.78	9	7.94901	6	4	6.38	7.47	1.30472
Q15029-3|U5S1_HUMAN	+ +	119.76	9	10.3712	7	5	7.29	7.59	122.78	9	7.94901	6	4	6.25	7.28	1.30472
Q9Y265|RUVB1_HUMAN	+ +	140.94	7	8.06652	5	5	8.77	15.57	130.18	7	6.18257	6	6	10.53	18.2	1.30472
Q15029|U5S1_HUMAN	+ +	119.76	9	10.3712	7	5	7.29	7.51	122.78	9	7.94901	6	4	6.25	7.2	1.30472
P60660-2|MYL6_HUMAN	+ +	133.7	9	10.3712	5	5	33.33	37.75	154.06	9	7.94901	5	5	33.33	37.75	1.30472
O14950|ML12B_HUMAN	+ +	143.68	8	9.21889	4	4	17.39	30.23	155.34	8	7.06579	4	4	17.39	30.23	1.30472
Q04837|SSBP_HUMAN	+ +	109.25	4	4.60944	4	4	18.18	33.11	147.7	4	3.53289	4	4	18.18	32.43	1.30472
P28676|GRAN_HUMAN	+ +	135.12	8	9.21889	4	4	22.22	13.36	112.88	8	7.06579	3	3	16.67	12.9	1.30472
P46781|RS9_HUMAN	+ +	98.54	4	4.60944	4	4	8.89	13.4	80.2	4	3.53289	4	4	8.89	17.53	1.30472
P19105|ML12A_HUMAN	+ +	143.68	8	9.21889	4	4	17.39	30.41	155.34	8	7.06579	4	4	17.39	30.41	1.30472
P55786|PSA_HUMAN	+ +	96.11	4	4.60944	4	4	4.3	4.46	107.57	4	3.53289	4	4	4.3	4.57	1.30472
P31949|S10AB_HUMAN	+ +	106.03	4	4.60944	3	3	21.43	26.67	90.92	4	3.53289	2	2	14.29	18.1	1.30472
P62995|TRA2B_HUMAN	+ +	113.6	4	4.60944	3	3	4.29	15.97	98.27	4	3.53289	3	3	4.29	15.97	1.30472
P62995-3|TRA2B_HUMAN	+ +	113.6	4	4.60944	3	3	7.89	24.47	98.27	4	3.53289	3	3	7.89	24.47	1.30472
P11279|LAMP1_HUMAN	+ +	88.44	4	4.60944	3	3	8.33	7.67	114.21	4	3.53289	3	3	8.33	9.83	1.30472
P06703|S10A6_HUMAN	+ +	79.7	4	4.60944	3	3	23.08	35.56	71.86	4	3.53289	3	3	23.08	35.56	1.30472
P01009|A1AT_HUMAN	+ +	125.56	4	4.60944	3	3	7.69	9.81	111.6	4	3.53289	3	3	7.69	7.66	1.30472
P62888|RL30_HUMAN	+ +	113.15	4	4.60944	3	3	15.79	31.3	117.48	4	3.53289	3	3	15.79	31.3	1.30472
P12081|SYHC_HUMAN	+ +	62.48	2	2.30472	2	2	2.6	3.73	54.45	2	1.76645	2	2	2.6	3.54	1.30472
Q14203-6|DCTN1_HUMAN	+ +	72.09	2	2.30472	2	2	1.25	3.46	75.24	2	1.76645	2	2	1.25	2.2	1.30472
P50570-3|DYN2_HUMAN	+ +	75.31	2	2.30472	2	2	1.89	3	77.22	2	1.76645	2	2	1.89	3.46	1.30472
P00387|NB5R3_HUMAN	+ +	95.38	2	2.30472	2	2	6.25	7.64	46.57	2	1.76645	1	1	3.12	3.99	1.30472
P02774-3|VTDB_HUMAN	+ +	83.51	2	2.30472	2	2	3.17	5.07	81.74	2	1.76645	2	2	3.17	6.09	1.30472
P16070-5|CD44_HUMAN	+ +	104.46	2	2.30472	2	2	3.7	3	101.7	2	1.76645	2	2	3.7	3	1.30472
P16070-10|CD44_HUMAN	+ +	104.46	2	2.30472	2	2	5.41	4.46	101.7	2	1.76645	2	2	5.41	4.46	1.30472
P16070-18|CD44_HUMAN	+ +	104.46	2	2.30472	2	2	6.9	6.47	101.7	2	1.76645	2	2	6.9	6.47	1.30472
P16070-7|CD44_HUMAN	+ +	104.46	2	2.30472	2	2	3.7	3.09	101.7	2	1.76645	2	2	3.7	3.09	1.30472
P49321|NASP_HUMAN	+ +	69.33	2	2.30472	2	2	2.7	1.9	62.7	2	1.76645	2	2	2.7	1.9	1.30472
Q13151|ROA0_HUMAN	+ +	99.79	2	2.30472	2	2	5.88	12.13	125.11	2	1.76645	2	2	5.88	12.13	1.30472
P02671|FIBA_HUMAN	+ +	67.21	2	2.30472	2	2	2.22	2.54	74.73	2	1.76645	2	2	2.22	2.54	1.30472
P16070-9|CD44_HUMAN	+ +	104.46	2	2.30472	2	2	4.44	3.26	101.7	2	1.76645	2	2	4.44	3.26	1.30472
P61020|RAB5B_HUMAN	+ +	89.76	2	2.30472	2	2	8.33	11.63	110.66	2	1.76645	2	2	8.33	11.63	1.30472
Q14203-4|DCTN1_HUMAN	+ +	72.09	2	2.30472	2	2	1.28	3.51	75.24	2	1.76645	2	2	1.28	2.23	1.30472
P16070-13|CD44_HUMAN	+ +	104.46	2	2.30472	2	2	6.45	5.18	101.7	2	1.76645	2	2	6.45	5.18	1.30472
P50570-4|DYN2_HUMAN	+ +	75.31	2	2.30472	2	2	1.89	2.99	77.22	2	1.76645	2	2	1.89	3.45	1.30472
P16070-17|CD44_HUMAN	+ +	104.46	2	2.30472	2	2	4	3.18	101.7	2	1.76645	2	2	4	3.18	1.30472
Q16543|CDC37_HUMAN	+ +	83.17	2	2.30472	2	2	3.03	7.94	89.66	2	1.76645	2	2	3.03	4.76	1.30472
P35659-2|DEK_HUMAN	+ +	75.31	2	2.30472	2	2	2.86	6.45	77.98	2	1.76645	2	2	2.86	6.45	1.30472
P16070-6|CD44_HUMAN	+ +	104.46	2	2.30472	2	2	4	3.15	101.7	2	1.76645	2	2	4	3.15	1.30472
Q9NSD9|SYFB_HUMAN	+ +	72.69	2	2.30472	2	2	2.9	3.06	74.05	2	1.76645	2	2	2.9	3.4	1.30472
P61077-3|UB2D3_HUMAN	+ +	104.84	4	4.60944	2	2	12.5	28.19	127.58	4	3.53289	2	2	12.5	28.19	1.30472
P16070-12|CD44_HUMAN	+ +	104.46	2	2.30472	2	2	6.9	6.09	101.7	2	1.76645	2	2	6.9	6.09	1.30472
P50570|DYN2_HUMAN	+ +	75.31	2	2.30472	2	2	1.9	2.99	77.22	2	1.76645	2	2	1.9	3.45	1.30472
P16070-3|CD44_HUMAN	+ +	104.46	2	2.30472	2	2	3.77	3.09	101.7	2	1.76645	2	2	3.77	3.09	1.30472
O95571|ETHE1_HUMAN	+ +	90.89	2	2.30472	2	2	8.33	11.42	65.2	2	1.76645	2	2	8.33	7.09	1.30472
P61077-2|UB2D3_HUMAN	+ +	104.84	4	4.60944	2	2	12.5	28.38	127.58	4	3.53289	2	2	12.5	28.38	1.30472
Q99613-2|EIF3C_HUMAN	+ +	79.55	2	2.30472	2	2	1.55	2.44	73.84	2	1.76645	2	2	1.55	4.65	1.30472
P02774|VTDB_HUMAN	+ +	83.51	2	2.30472	2	2	3.39	5.27	81.74	2	1.76645	2	2	3.39	6.33	1.30472
P61077|UB2D3_HUMAN	+ +	104.84	4	4.60944	2	2	12.5	28.57	127.58	4	3.53289	2	2	12.5	28.57	1.30472
P16070-14|CD44_HUMAN	+ +	104.46	2	2.30472	2	2	6.45	5.56	101.7	2	1.76645	2	2	6.45	5.56	1.30472
P16070-8|CD44_HUMAN	+ +	104.46	2	2.30472	2	2	4.17	3.26	101.7	2	1.76645	2	2	4.17	3.26	1.30472
Q14203-3|DCTN1_HUMAN	+ +	72.09	2	2.30472	2	2	1.32	3.56	75.24	2	1.76645	2	2	1.32	2.27	1.30472
P16070-16|CD44_HUMAN	+ +	104.46	2	2.30472	2	2	4.08	3.29	101.7	2	1.76645	2	2	4.08	3.29	1.30472
P28482|MK01_HUMAN	+ +	82.91	2	2.30472	2	2	4.88	4.44	99.1	2	1.76645	2	2	4.88	5.56	1.30472
P00387-3|NB5R3_HUMAN	+ +	95.38	2	2.30472	2	2	5.26	6.89	46.57	2	1.76645	1	1	2.63	3.59	1.30472
P12081-3|SYHC_HUMAN	+ +	62.48	2	2.30472	2	2	3.12	4.23	54.45	2	1.76645	2	2	3.12	4.01	1.30472
P12081-2|SYHC_HUMAN	+ +	62.48	2	2.30472	2	2	2.9	4.05	54.45	2	1.76645	2	2	2.9	3.84	1.30472
P49591|SYSC_HUMAN	+ +	52.54	2	2.30472	2	2	2.67	3.7	66.02	2	1.76645	2	2	2.67	4.47	1.30472
P16070-4|CD44_HUMAN	+ +	104.46	2	2.30472	2	2	3.92	3.15	101.7	2	1.76645	2	2	3.92	3.15	1.30472
P16070-11|CD44_HUMAN	+ +	104.46	2	2.30472	2	2	5.71	5.13	101.7	2	1.76645	2	2	5.71	5.13	1.30472
P38606|VATA_HUMAN	+ +	93.1	2	2.30472	2	2	3.08	4.86	85.3	2	1.76645	2	2	3.08	4.54	1.30472
Q14203|DCTN1_HUMAN	+ +	72.09	2	2.30472	2	2	1.23	3.44	75.24	2	1.76645	2	2	1.23	2.19	1.30472
P12081-4|SYHC_HUMAN	+ +	62.48	2	2.30472	2	2	2.78	3.89	54.45	2	1.76645	2	2	2.78	3.68	1.30472
P00387-2|NB5R3_HUMAN	+ +	95.38	2	2.30472	2	2	6.25	8.27	46.57	2	1.76645	1	1	3.12	4.32	1.30472
P02671-2|FIBA_HUMAN	+ +	67.21	2	2.30472	2	2	2.67	3.42	74.73	2	1.76645	2	2	2.67	3.42	1.30472
Q9Y2X3|NOP58_HUMAN	+ +	80.81	2	2.30472	2	2	2.06	3.78	83.11	2	1.76645	2	2	2.06	4.35	1.30472
P35659|DEK_HUMAN	+ +	75.31	2	2.30472	2	2	2.56	5.87	77.98	2	1.76645	2	2	2.56	5.87	1.30472
P02774-2|VTDB_HUMAN	+ +	83.51	2	2.30472	2	2	4.65	7.1	81.74	2	1.76645	2	2	4.65	8.52	1.30472
P50570-5|DYN2_HUMAN	+ +	75.31	2	2.30472	2	2	1.9	2.99	77.22	2	1.76645	2	2	1.9	3.45	1.30472
B5ME19|EIFCL_HUMAN	+ +	79.55	2	2.30472	2	2	1.5	2.41	73.84	2	1.76645	2	2	1.5	4.6	1.30472
P16070|CD44_HUMAN	+ +	104.46	2	2.30472	2	2	3.7	2.96	101.7	2	1.76645	2	2	3.7	2.96	1.30472
Q99613|EIF3C_HUMAN	+ +	79.55	2	2.30472	2	2	1.5	2.41	73.84	2	1.76645	2	2	1.5	4.6	1.30472
P16070-15|CD44_HUMAN	+ +	104.46	2	2.30472	2	2	10	7.48	101.7	2	1.76645	2	2	10	7.48	1.30472
Q8TEM1|PO210_HUMAN	+ +	67.61	2	2.30472	2	2	1.39	1.27	76.23	2	1.76645	2	2	1.39	0.9	1.30472
P38606-2|VATA_HUMAN	+ +	93.1	2	2.30472	2	2	3.23	5.14	85.3	2	1.76645	2	2	3.23	4.79	1.30472
P48960|CD97_HUMAN	+ +	64.8	1	1.15236	1	1	1.49	1.56	60.21	1	0.883224	1	1	1.49	1.56	1.30472
Q16891-3|MIC60_HUMAN	+ +	39.41	1	1.15236	1	1	1.12	1.79	77.57	1	0.883224	1	1	1.12	1.79	1.30472
P09661|RU2A_HUMAN	+ +	52.17	1	1.15236	1	1	2.44	3.53	55.11	1	0.883224	1	1	2.44	3.53	1.30472
Q13724-2|MOGS_HUMAN	+ +	58.43	2	2.30472	1	1	1.64	1.64	109.1	2	1.76645	2	2	3.28	4.1	1.30472
P16671|CD36_HUMAN	+ +	57.92	1	1.15236	1	1	2.22	2.75	62.36	1	0.883224	1	1	2.22	2.75	1.30472
O95352|ATG7_HUMAN	+ +	42.78	1	1.15236	1	1	1.52	1.56	58.38	1	0.883224	1	1	1.52	1.85	1.30472
Q53EL6-2|PDCD4_HUMAN	+ +	57.71	1	1.15236	1	1	1.67	2.4	64.1	1	0.883224	1	1	1.67	2.4	1.30472
Q8WXF1-2|PSPC1_HUMAN	+ +	28.62	1	1.15236	1	1	1.56	2.04	74.88	1	0.883224	1	1	1.56	4.33	1.30472
P42229-2|STA5A_HUMAN	+ +	31.38	1	1.15236	1	1	1.39	1.31	27.65	1	0.883224	1	1	1.39	1.31	1.30472
Q86UQ4-4|ABCAD_HUMAN	+ +	37.16	1	1.15236	1	1	0.23	0.16	39.85	1	0.883224	1	1	0.23	0.16	1.30472
Q16891|MIC60_HUMAN	+ +	39.41	1	1.15236	1	1	1.08	1.72	77.57	1	0.883224	1	1	1.08	1.72	1.30472
P04004|VTNC_HUMAN	+ +	50.89	1	1.15236	1	1	2.13	3.14	64.99	1	0.883224	1	1	2.13	3.14	1.30472
Q9NRW1|RAB6B_HUMAN	+ +	98.46	4	4.60944	2	1	7.41	10.58	88.77	4	3.53289	2	1	7.41	10.58	1.30472
P56134-2|ATPK_HUMAN	+ +	55.66	2	2.30472	1	1	6.25	14.77	70.77	2	1.76645	1	1	6.25	14.77	1.30472
Q9NR45|SIAS_HUMAN	+ +	85.59	1	1.15236	1	1	2.33	5.01	76.99	1	0.883224	1	1	2.33	5.01	1.30472
Q9UNZ2|NSF1C_HUMAN	+ +	37.53	1	1.15236	1	1	2.5	3.24	73.76	1	0.883224	1	1	2.5	3.24	1.30472
P09936|UCHL1_HUMAN	+ +	45	1	1.15236	1	1	4	3.59	41.37	1	0.883224	1	1	4	3.59	1.30472
P15498-2|VAV_HUMAN	+ +	38.58	1	1.15236	1	1	0.93	1.23	47.37	1	0.883224	1	1	0.93	1.23	1.30472
Q12931-2|TRAP1_HUMAN	+ +	101.69	2	2.30472	2	1	2.27	4.45	102.33	2	1.76645	2	1	2.27	3.38	1.30472
P09417|DHPR_HUMAN	+ +	37.33	1	1.15236	1	1	4.35	4.51	31.1	1	0.883224	1	1	4.35	4.51	1.30472
P05543|THBG_HUMAN	+ +	69.5	2	2.30472	1	1	3.03	2.41	62.67	2	1.76645	1	1	3.03	2.41	1.30472
O60763|USO1_HUMAN	+ +	33.1	1	1.15236	1	1	1.1	0.94	53.32	1	0.883224	1	1	1.1	0.94	1.30472
Q8WZ42-12|TITIN_HUMAN	+ +	94.88	2	2.30472	2	1	0.05	0.04	73.53	2	1.76645	2	1	0.05	0.04	1.30472
P56134|ATPK_HUMAN	+ +	55.66	2	2.30472	1	1	6.25	13.83	70.77	2	1.76645	1	1	6.25	13.83	1.30472
O95379-2|TFIP8_HUMAN	+ +	65.93	1	1.15236	1	1	3.7	10.53	78.4	1	0.883224	1	1	3.7	10.53	1.30472
P61225|RAP2B_HUMAN	+ +	30.28	1	1.15236	1	1	5	6.56	37.99	1	0.883224	1	1	5	6.56	1.30472
P13073|COX41_HUMAN	+ +	62.98	2	2.30472	1	1	3.57	5.92	68.99	2	1.76645	1	1	3.57	5.92	1.30472
Q5T4S7-4|UBR4_HUMAN	+ +	41.61	1	1.15236	1	1	0.21	0.23	42.85	1	0.883224	1	1	0.21	0.23	1.30472
Q9UNZ2-5|NSF1C_HUMAN	+ +	37.53	1	1.15236	1	1	2.44	3.23	73.76	1	0.883224	1	1	2.44	3.23	1.30472
Q92973|TNPO1_HUMAN	+ +	74.5	1	1.15236	1	1	1.35	1.45	57.76	1	0.883224	1	1	1.35	1.45	1.30472
P01042-2|KNG1_HUMAN	+ +	55.38	1	1.15236	1	1	2.04	2.11	50.27	1	0.883224	1	1	2.04	2.11	1.30472
P35611-6|ADDA_HUMAN	+ +	36.99	1	1.15236	1	1	1.37	1.51	43.72	1	0.883224	1	1	1.37	1.51	1.30472
Q8NI35-4|INADL_HUMAN	+ +	49.9	4	4.60944	1	1	0.71	0.39	29.41	4	3.53289	1	1	0.71	0.39	1.30472
P78324|SHPS1_HUMAN	+ +	60.37	1	1.15236	1	1	2.08	1.98	48.26	1	0.883224	1	1	2.08	1.98	1.30472
Q53EL6|PDCD4_HUMAN	+ +	57.71	1	1.15236	1	1	1.69	2.35	64.1	1	0.883224	1	1	1.69	2.35	1.30472
O00170|AIP_HUMAN	+ +	49.17	1	1.15236	1	1	2.33	3.64	38.68	1	0.883224	1	1	2.33	3.64	1.30472
Q13724|MOGS_HUMAN	+ +	58.43	2	2.30472	1	1	1.3	1.43	109.1	2	1.76645	2	2	2.6	3.58	1.30472
O95379-4|TFIP8_HUMAN	+ +	65.93	1	1.15236	1	1	3.33	9.52	78.4	1	0.883224	1	1	3.33	9.52	1.30472
P01042|KNG1_HUMAN	+ +	55.38	1	1.15236	1	1	1.43	1.4	50.27	1	0.883224	1	1	1.43	1.4	1.30472
O95379|TFIP8_HUMAN	+ +	65.93	1	1.15236	1	1	3.57	10.1	78.4	1	0.883224	1	1	3.57	10.1	1.30472
Q6P4A8|PLBL1_HUMAN	+ +	60.33	1	1.15236	1	1	1.72	2.17	39.59	1	0.883224	1	1	1.72	2.17	1.30472
O94905|ERLN2_HUMAN	+ +	56.15	2	2.30472	2	1	5.13	5.6	81.89	2	1.76645	2	1	5.13	5.6	1.30472
P15498|VAV_HUMAN	+ +	38.58	1	1.15236	1	1	0.89	1.18	47.37	1	0.883224	1	1	0.89	1.18	1.30472
P60866|RS20_HUMAN	+ +	47.92	1	1.15236	1	1	4.17	10.08	59.46	1	0.883224	1	1	4.17	10.08	1.30472
P35611-3|ADDA_HUMAN	+ +	36.99	1	1.15236	1	1	1.18	1.3	43.72	1	0.883224	1	1	1.18	1.3	1.30472
P78324-2|SHPS1_HUMAN	+ +	60.37	1	1.15236	1	1	2.08	1.97	48.26	1	0.883224	1	1	2.08	1.97	1.30472
O75323-2|NIPS2_HUMAN	+ +	53.15	1	1.15236	1	1	2.5	3.64	47.5	1	0.883224	1	1	2.5	3.64	1.30472
P62191-2|PRS4_HUMAN	+ +	32.11	1	1.15236	1	1	2.22	3.27	54.07	1	0.883224	1	1	2.22	3.27	1.30472
P60866-2|RS20_HUMAN	+ +	47.92	1	1.15236	1	1	4	8.45	59.46	1	0.883224	1	1	4	8.45	1.30472
P35611-4|ADDA_HUMAN	+ +	36.99	1	1.15236	1	1	1.32	1.51	43.72	1	0.883224	1	1	1.32	1.51	1.30472
P78324-4|SHPS1_HUMAN	+ +	60.37	1	1.15236	1	1	2.08	1.99	48.26	1	0.883224	1	1	2.08	1.99	1.30472
Q9BVC6|TM109_HUMAN	+ +	63.85	2	2.30472	1	1	4	4.94	73.04	2	1.76645	1	1	4	4.94	1.30472
Q12931|TRAP1_HUMAN	+ +	101.69	2	2.30472	2	1	2.13	4.12	102.33	2	1.76645	2	1	2.13	3.12	1.30472
Q9Y2Q3|GSTK1_HUMAN	+ +	67.62	1	1.15236	1	1	4.17	5.31	78.8	1	0.883224	1	1	4.17	7.08	1.30472
P30536|TSPO_HUMAN	+ +	38.48	1	1.15236	1	1	9.09	15.38	44.12	1	0.883224	1	1	9.09	4.73	1.30472
Q86UP2-3|KTN1_HUMAN	+ +	65.65	1	1.15236	1	1	0.48	1.3	61.69	1	0.883224	1	1	0.48	1.3	1.30472
Q5T4S7|UBR4_HUMAN	+ +	41.61	1	1.15236	1	1	0.21	0.23	42.85	1	0.883224	1	1	0.21	0.23	1.30472
P01042-3|KNG1_HUMAN	+ +	55.38	1	1.15236	1	1	2.17	2.3	50.27	1	0.883224	1	1	2.17	2.3	1.30472
Q15436|SC23A_HUMAN	+ +	45.68	1	1.15236	1	1	1.41	1.57	63.32	1	0.883224	1	1	1.41	1.57	1.30472
Q9GZN8-2|CT027_HUMAN	+ +	44.64	1	1.15236	1	1	4.35	10.55	71.23	1	0.883224	1	1	4.35	10.55	1.30472
P48426-2|PI42A_HUMAN	+ +	28.55	1	1.15236	1	1	2.13	4.03	35.17	1	0.883224	1	1	2.13	4.03	1.30472
Q14254|FLOT2_HUMAN	+ +	61.98	1	1.15236	1	1	1.82	2.8	49.9	1	0.883224	1	1	1.82	2.8	1.30472
P56134-4|ATPK_HUMAN	+ +	55.66	2	2.30472	1	1	10	26.53	70.77	2	1.76645	1	1	10	26.53	1.30472
O00241|SIRB1_HUMAN	+ +	60.37	1	1.15236	1	1	3.03	2.51	48.26	1	0.883224	1	1	3.03	2.51	1.30472
O75323|NIPS2_HUMAN	+ +	53.15	1	1.15236	1	1	2.5	3.15	47.5	1	0.883224	1	1	2.5	3.15	1.30472
Q8WZ42-5|TITIN_HUMAN	+ +	94.88	2	2.30472	2	1	0.05	0.04	73.53	2	1.76645	2	1	0.05	0.04	1.30472
Q16795|NDUA9_HUMAN	+ +	57.5	1	1.15236	1	1	2.04	5.04	41.82	1	0.883224	1	1	2.04	3.18	1.30472
P25325|THTM_HUMAN	+ +	29.44	1	1.15236	1	1	3.12	4.38	33.55	1	0.883224	1	1	3.12	4.38	1.30472
Q8WZ42-13|TITIN_HUMAN	+ +	94.88	2	2.30472	2	1	0.05	0.04	73.53	2	1.76645	2	1	0.05	0.04	1.30472
Q5T4S7-2|UBR4_HUMAN	+ +	41.61	1	1.15236	1	1	0.21	0.23	42.85	1	0.883224	1	1	0.21	0.23	1.30472
P48426|PI42A_HUMAN	+ +	28.55	1	1.15236	1	1	1.82	3.45	35.17	1	0.883224	1	1	1.82	3.45	1.30472
Q8WXF1|PSPC1_HUMAN	+ +	28.62	1	1.15236	1	1	1.39	1.53	74.88	1	0.883224	1	1	1.39	3.25	1.30472
O76094|SRP72_HUMAN	+ +	43.85	1	1.15236	1	1	1.03	1.64	28.88	1	0.883224	1	1	1.03	1.64	1.30472
O00241-2|SIRB1_HUMAN	+ +	60.37	1	1.15236	1	1	5.56	5.52	48.26	1	0.883224	1	1	5.56	5.52	1.30472
O95379-3|TFIP8_HUMAN	+ +	65.93	1	1.15236	1	1	3.7	10.64	78.4	1	0.883224	1	1	3.7	10.64	1.30472
Q5TFQ8|SIRBL_HUMAN	+ +	60.37	1	1.15236	1	1	2.7	2.51	48.26	1	0.883224	1	1	2.7	2.51	1.30472
Q9UNZ2-6|NSF1C_HUMAN	+ +	37.53	1	1.15236	1	1	2.86	4.63	73.76	1	0.883224	1	1	2.86	4.63	1.30472
Q9UNZ2-4|NSF1C_HUMAN	+ +	37.53	1	1.15236	1	1	2.63	3.54	73.76	1	0.883224	1	1	2.63	3.54	1.30472
P56134-3|ATPK_HUMAN	+ +	55.66	2	2.30472	1	1	10	23.64	70.77	2	1.76645	1	1	10	23.64	1.30472
P62191|PRS4_HUMAN	+ +	32.11	1	1.15236	1	1	1.54	2.73	54.07	1	0.883224	1	1	1.54	2.73	1.30472
P55060|XPO2_HUMAN	+ +	38	1	1.15236	1	1	1.14	1.54	67.9	1	0.883224	1	1	1.14	2.37	1.30472
P20674|COX5A_HUMAN	+ +	29.15	1	1.15236	1	1	5.26	4.67	30.95	1	0.883224	1	1	5.26	4.67	1.30472
P35611|ADDA_HUMAN	+ +	36.99	1	1.15236	1	1	1.18	1.36	43.72	1	0.883224	1	1	1.18	1.36	1.30472
Q8WZ42|TITIN_HUMAN	+ +	94.88	2	2.30472	2	1	0.05	0.04	73.53	2	1.76645	2	1	0.05	0.04	1.30472
Q86UP2-4|KTN1_HUMAN	+ +	65.65	1	1.15236	1	1	0.47	1.28	61.69	1	0.883224	1	1	0.47	1.28	1.30472
P48960-2|CD97_HUMAN	+ +	64.8	1	1.15236	1	1	1.61	1.75	60.21	1	0.883224	1	1	1.61	1.75	1.30472
Q7Z3Y8|K1C27_HUMAN	+ +	104.51	4	4.60944	3	1	6.38	6.32	65.22	4	3.53289	2	1	4.26	4.36	1.30472
P48147|PPCE_HUMAN	+ +	47.5	1	1.15236	1	1	1.39	2.39	27.33	1	0.883224	1	1	1.39	1.69	1.30472
P35611-2|ADDA_HUMAN	+ +	36.99	1	1.15236	1	1	1.37	1.58	43.72	1	0.883224	1	1	1.37	1.58	1.30472
P16671-2|CD36_HUMAN	+ +	57.92	1	1.15236	1	1	3.7	4.51	62.36	1	0.883224	1	1	3.7	4.51	1.30472
P48960-3|CD97_HUMAN	+ +	64.8	1	1.15236	1	1	1.52	1.65	60.21	1	0.883224	1	1	1.52	1.65	1.30472
P25325-2|THTM_HUMAN	+ +	29.44	1	1.15236	1	1	2.86	4.1	33.55	1	0.883224	1	1	2.86	4.1	1.30472
Q16891-4|MIC60_HUMAN	+ +	39.41	1	1.15236	1	1	1.08	1.72	77.57	1	0.883224	1	1	1.08	1.72	1.30472
P30085|KCY_HUMAN	+ +	51.15	1	1.15236	1	1	3.45	4.08	45.91	1	0.883224	1	1	3.45	8.67	1.30472
A6NHR9-2|SMHD1_HUMAN	+ +	37.38	2	2.30472	1	1	0.45	0.57	65.79	2	1.76645	1	1	0.45	0.57	1.30472
Q86UP2|KTN1_HUMAN	+ +	65.65	1	1.15236	1	1	0.46	1.25	61.69	1	0.883224	1	1	0.46	1.25	1.30472
Q8WZ42-8|TITIN_HUMAN	+ +	94.88	2	2.30472	2	1	0.05	0.04	73.53	2	1.76645	2	1	0.05	0.04	1.30472
P16671-4|CD36_HUMAN	+ +	57.92	1	1.15236	1	1	2.5	3.16	62.36	1	0.883224	1	1	2.5	3.16	1.30472
Q16891-2|MIC60_HUMAN	+ +	39.41	1	1.15236	1	1	1.08	1.74	77.57	1	0.883224	1	1	1.08	1.74	1.30472
Q92973-2|TNPO1_HUMAN	+ +	74.5	1	1.15236	1	1	1.39	1.46	57.76	1	0.883224	1	1	1.39	1.46	1.30472
O60763-2|USO1_HUMAN	+ +	33.1	1	1.15236	1	1	1.06	0.92	53.32	1	0.883224	1	1	1.06	0.92	1.30472
A0AVT1|UBA6_HUMAN	+ +	45.84	1	1.15236	1	1	0.99	0.76	34.9	1	0.883224	1	1	0.99	0.76	1.30472
Q5T4S7-3|UBR4_HUMAN	+ +	41.61	1	1.15236	1	1	0.21	0.23	42.85	1	0.883224	1	1	0.21	0.23	1.30472
P32119|PRDX2_HUMAN	+ +	200.31	19	21.8949	11	10	50	61.62	222.52	19	16.7812	12	11	54.55	55.05	1.30472
P17213|BPI_HUMAN	+ +	213	19	21.8949	10	9	20.41	23.2	206.31	19	16.7812	8	7	16.33	14.58	1.30472
P62136-2|PP1A_HUMAN	+ +	160.48	10	11.5236	8	8	21.62	27.57	189.43	10	8.83224	7	1	18.92	24.63	1.30472
P62136|PP1A_HUMAN	+ +	160.48	10	11.5236	8	8	22.22	28.48	189.43	10	8.83224	7	1	19.44	25.45	1.30472
P05388|RLA0_HUMAN	+ +	194.23	10	11.5236	7	7	21.21	24.29	176.2	10	8.83224	6	6	18.18	21.14	1.30472
Q16531|DDB1_HUMAN	+ +	114.03	6	6.91416	6	6	6.32	5	159.9	6	5.29934	6	6	6.32	7.28	1.30472
O43175|SERA_HUMAN	+ +	147.17	5	5.7618	5	5	10.64	10.32	127.59	5	4.41612	4	4	8.51	8.07	1.30472
Q96AE4|FUBP1_HUMAN	+ +	110.81	5	5.7618	5	5	9.26	7.76	117.02	5	4.41612	5	5	9.26	9.01	1.30472
Q96AE4-2|FUBP1_HUMAN	+ +	110.81	5	5.7618	5	5	9.09	7.66	117.02	5	4.41612	5	5	9.09	8.88	1.30472
Q86VP6|CAND1_HUMAN	+ +	121.87	6	6.91416	5	5	4	4.8	128.73	6	5.29934	5	5	4	5.12	1.30472
P40121|CAPG_HUMAN	+ +	135.68	10	11.5236	5	5	14.29	24.71	159.42	10	8.83224	7	7	20	25	1.30472
P40121-2|CAPG_HUMAN	+ +	135.68	10	11.5236	5	5	14.29	25.83	159.42	10	8.83224	7	7	20	26.13	1.30472
O95831-3|AIFM1_HUMAN	+ +	99.96	5	5.7618	4	4	5.13	8.7	121.76	5	4.41612	4	4	5.13	9.2	1.30472
O95831|AIFM1_HUMAN	+ +	99.96	5	5.7618	4	4	5.06	8.65	121.76	5	4.41612	4	4	5.06	9.14	1.30472
P18124|RL7_HUMAN	+ +	132.79	6	6.91416	5	4	8.06	20.56	120.44	6	5.29934	5	5	8.06	22.58	1.30472
Q08722-4|CD47_HUMAN	+ +	74.28	3	3.45708	3	3	12.5	9	90.98	3	2.64967	3	3	12.5	9	1.30472
Q08722-3|CD47_HUMAN	+ +	74.28	3	3.45708	3	3	13.04	9.18	90.98	3	2.64967	3	3	13.04	9.18	1.30472
P11177-3|ODPB_HUMAN	+ +	91.77	3	3.45708	3	3	9.09	8.8	82.29	3	2.64967	2	2	6.06	5.57	1.30472
P63162-2|RSMN_HUMAN	+ +	73.68	5	5.7618	3	3	11.54	6.56	69.57	5	4.41612	3	3	11.54	6.56	1.30472
P04632|CPNS1_HUMAN	+ +	117.53	3	3.45708	3	3	13.04	18.28	104.21	3	2.64967	3	3	13.04	18.28	1.30472
P14678|RSMB_HUMAN	+ +	73.68	5	5.7618	3	3	11.54	6.67	69.57	5	4.41612	3	3	11.54	6.67	1.30472
P49755|TMEDA_HUMAN	+ +	99.04	3	3.45708	3	3	9.68	11.87	80.09	3	2.64967	2	2	6.45	11.87	1.30472
P11177|ODPB_HUMAN	+ +	91.77	3	3.45708	3	3	8.82	8.36	82.29	3	2.64967	2	2	5.88	5.29	1.30472
P84103|SRSF3_HUMAN	+ +	114.13	5	5.7618	3	3	6.98	26.83	157.36	5	4.41612	3	3	6.98	28.05	1.30472
Q08722-2|CD47_HUMAN	+ +	74.28	3	3.45708	3	3	14.29	9.59	90.98	3	2.64967	3	3	14.29	9.59	1.30472
P63162|RSMN_HUMAN	+ +	73.68	5	5.7618	3	3	11.54	6.67	69.57	5	4.41612	3	3	11.54	6.67	1.30472
P11177-2|ODPB_HUMAN	+ +	91.77	3	3.45708	3	3	9.68	8.8	82.29	3	2.64967	2	2	6.45	5.57	1.30472
P24539|AT5F1_HUMAN	+ +	123.09	3	3.45708	3	3	9.38	16.8	114.72	3	2.64967	3	3	9.38	12.11	1.30472
P14678-2|RSMB_HUMAN	+ +	73.68	5	5.7618	3	3	11.54	6.93	69.57	5	4.41612	3	3	11.54	6.93	1.30472
P14678-3|RSMB_HUMAN	+ +	73.68	5	5.7618	3	3	10.71	5.54	69.57	5	4.41612	3	3	10.71	5.54	1.30472
Q08722|CD47_HUMAN	+ +	74.28	3	3.45708	3	3	11.54	8.67	90.98	3	2.64967	3	3	11.54	8.67	1.30472
P26447|S10A4_HUMAN	+ +	65.56	5	5.7618	2	2	12.5	16.83	73.62	5	4.41612	2	2	12.5	16.83	1.30472
P37108|SRP14_HUMAN	+ +	108.46	3	3.45708	2	2	7.69	17.65	107.03	3	2.64967	2	2	7.69	17.65	1.30472
Q9HB71|CYBP_HUMAN	+ +	59.77	3	3.45708	2	2	5.13	8.77	65.73	3	2.64967	2	2	5.13	8.77	1.30472
P02792|FRIL_HUMAN	+ +	74.99	3	3.45708	2	2	9.09	17.71	108.73	3	2.64967	3	3	13.64	21.71	1.30472
O15511-2|ARPC5_HUMAN	+ +	82.53	3	3.45708	2	2	9.52	11.69	87.28	3	2.64967	2	2	9.52	11.69	1.30472
P68402|PA1B2_HUMAN	+ +	69.99	3	3.45708	2	2	10	12.23	121.58	3	2.64967	2	2	10	12.23	1.30472
P62851|RS25_HUMAN	+ +	90.83	5	5.7618	2	2	5.88	15.2	91.87	5	4.41612	2	2	5.88	15.2	1.30472
O15511|ARPC5_HUMAN	+ +	82.53	3	3.45708	2	2	9.52	11.92	87.28	3	2.64967	2	2	9.52	11.92	1.30472
P62081|RS7_HUMAN	+ +	68.13	3	3.45708	1	1	2.86	6.19	74.83	3	2.64967	2	2	5.71	6.7	1.30472
P12838|DEF4_HUMAN	+ +	66	3	3.45708	1	1	8.33	17.53	84.31	3	2.64967	2	2	16.67	24.74	1.30472
O00764-2|PDXK_HUMAN	+ +	41.29	3	3.45708	1	1	3.57	7.39	86.6	3	2.64967	2	2	7.14	10.92	1.30472
P62333|PRS10_HUMAN	+ +	65.04	3	3.45708	1	1	1.75	3.6	68.62	3	2.64967	2	2	3.51	5.14	1.30472
O00764|PDXK_HUMAN	+ +	41.29	3	3.45708	1	1	3.12	6.73	86.6	3	2.64967	2	2	6.25	9.94	1.30472
P63261|ACTG_HUMAN	+ +	295.3	107	123.303	23	14	62.16	59.47	314.41	111	98.0378	24	16	64.86	60.8	1.2577
P60709|ACTB_HUMAN	+ +	295.3	107	123.303	23	14	62.16	59.47	314.41	111	98.0378	24	16	64.86	60.8	1.2577
P07195|LDHB_HUMAN	+ +	209.1	26	29.9614	13	11	37.14	42.81	207.82	27	23.847	12	10	34.29	37.43	1.2564
P20700|LMNB1_HUMAN	+ +	189.85	18	20.7425	14	12	15.91	26.79	204.36	19	16.7812	14	13	15.91	25.26	1.23605
P54819|KAD2_HUMAN	+ +	180.82	18	20.7425	6	6	17.14	27.2	198.97	19	16.7812	6	6	17.14	27.2	1.23605
P54819-2|KAD2_HUMAN	+ +	180.82	18	20.7425	6	6	17.65	28.02	198.97	19	16.7812	6	6	17.65	28.02	1.23605
P80188|NGAL_HUMAN	+ +	199.14	17	19.5901	8	8	33.33	48.99	233.49	18	15.898	10	10	41.67	52.02	1.23224
P05109|S10A8_HUMAN	+ +	224.46	83	95.6459	12	12	80	77.42	240.27	88	77.7237	13	13	86.67	77.42	1.23059
P16402|H13_HUMAN	+ +	198.8	16	18.4378	7	4	12.28	17.19	201.8	17	15.0148	6	6	10.53	17.19	1.22797
P02788|TRFL_HUMAN	+ +	351.49	108	124.455	39	39	45.88	59.01	374.46	115	101.571	40	40	47.06	58.31	1.2253
P52209-2|6PGD_HUMAN	+ +	234.48	30	34.5708	18	18	33.33	40.21	253.22	32	28.2632	17	17	31.48	36.81	1.22318
P52209|6PGD_HUMAN	+ +	234.48	30	34.5708	18	18	33.33	39.13	253.22	32	28.2632	17	17	31.48	35.82	1.22318
P31946|1433B_HUMAN	+ +	195.17	15	17.2854	11	8	35.48	57.72	198	16	14.1316	10	8	32.26	49.59	1.22318
P31946-2|1433B_HUMAN	+ +	195.17	15	17.2854	11	8	35.48	58.2	198	16	14.1316	10	8	32.26	50	1.22318
P08311|CATG_HUMAN	+ +	230.6	29	33.4185	11	11	30.56	41.57	238.17	31	27.3799	12	12	33.33	45.88	1.22055
P30041|PRDX6_HUMAN	+ +	203.19	13	14.9807	11	11	35.48	50.89	223.62	14	12.3651	10	10	32.26	45.54	1.21153
P40227|TCPZ_HUMAN	+ +	215.83	13	14.9807	10	10	14.29	25.8	247.22	14	12.3651	11	10	15.71	23.35	1.21153
P69905|HBA_HUMAN	+ +	224.63	60	69.1416	9	9	64.29	70.42	245.59	65	57.4095	9	9	64.29	70.42	1.20436
P40925-2|MDHC_HUMAN	+ +	150.21	12	13.8283	6	6	16.22	25.71	197.03	13	11.4819	10	10	27.03	46.53	1.20436
P40925|MDHC_HUMAN	+ +	150.21	12	13.8283	6	6	14.29	18.86	197.03	13	11.4819	10	10	23.81	34.13	1.20436
P40925-3|MDHC_HUMAN	+ +	150.21	12	13.8283	6	6	12.77	17.9	197.03	13	11.4819	10	10	21.28	32.39	1.20436
Q04917|1433F_HUMAN	+ +	154.25	12	13.8283	7	5	21.21	30.49	177.95	13	11.4819	8	6	24.24	30.49	1.20436
P11678|PERE_HUMAN	+ +	188.12	22	25.3519	9	7	8.74	11.05	177.13	24	21.1974	8	4	7.77	10.49	1.19599
P04179|SODM_HUMAN	+ +	168	10	11.5236	6	6	28.57	36.49	193.19	11	9.71546	6	6	28.57	35.59	1.18611
P04179-4|SODM_HUMAN	+ +	168	10	11.5236	6	6	35.29	46.02	193.19	11	9.71546	6	6	35.29	44.89	1.18611
P08758|ANXA5_HUMAN	+ +	196.99	19	21.8949	12	12	29.27	32.5	226	21	18.5477	12	12	29.27	38.12	1.18046
P59998|ARPC4_HUMAN	+ +	151.6	9	10.3712	6	6	26.09	41.07	153.64	10	8.83224	6	6	26.09	41.07	1.17425
P78371|TCPB_HUMAN	+ +	219.2	17	19.5901	12	12	18.75	30.65	230.55	19	16.7812	12	12	18.75	28.04	1.16738
Q08211|DHX9_HUMAN	+ +	190.71	16	18.4378	13	13	9.56	13.07	241.86	18	15.898	14	14	10.29	15.59	1.15975
Q14980|NUMA1_HUMAN	+ +	143.24	8	9.21889	7	7	2.3	4.44	147.1	9	7.94901	9	9	2.95	6.29	1.15975
P52272-2|HNRPM_HUMAN	+ +	157.32	8	9.21889	6	6	6.59	10.56	172.46	9	7.94901	6	6	6.59	10.71	1.15975
P52272|HNRPM_HUMAN	+ +	157.32	8	9.21889	6	6	6.59	10	172.46	9	7.94901	6	6	6.59	10.14	1.15975
Q9P258|RCC2_HUMAN	+ +	143.48	8	9.21889	6	6	9.23	13.22	169.38	9	7.94901	8	8	12.31	20.11	1.15975
P52907|CAZA1_HUMAN	+ +	151.6	8	9.21889	5	4	14.29	25.87	158.07	9	7.94901	6	5	17.14	37.41	1.15975
Q13838-2|DX39B_HUMAN	+ +	156.26	8	9.21889	6	2	11.11	16.7	182.76	9	7.94901	7	7	12.96	21.44	1.15975
Q13838|DX39B_HUMAN	+ +	156.26	8	9.21889	6	2	11.54	17.29	182.76	9	7.94901	7	7	13.46	22.2	1.15975
P00338|LDHA_HUMAN	+ +	231.25	40	46.0944	18	14	45	48.19	256.38	45	39.7451	19	17	47.5	53.01	1.15975
P05164|PERM_HUMAN	+ +	347.17	171	197.054	38	36	43.18	46.98	371.76	194	171.345	41	37	46.59	51.54	1.15004
P05164-2|PERM_HUMAN	+ +	347.17	171	197.054	38	36	48.72	53.85	371.76	194	171.345	41	37	52.56	59.08	1.15004
P05164-3|PERM_HUMAN	+ +	347.17	171	197.054	38	36	41.3	45.05	371.76	194	171.345	41	37	44.57	49.42	1.15004
P02042|HBD_HUMAN	+ +	245.55	51	58.7704	10	3	62.5	65.31	242.64	58	51.227	10	3	62.5	65.31	1.14726
P25705|ATPA_HUMAN	+ +	270.84	35	40.3326	18	18	26.87	38.52	287.11	40	35.3289	17	17	25.37	38.52	1.14163
P25705-2|ATPA_HUMAN	+ +	270.84	35	40.3326	18	18	30	42.35	287.11	40	35.3289	17	17	28.33	42.35	1.14163
P30040|ERP29_HUMAN	+ +	137.19	7	8.06652	5	5	13.89	20.69	173.54	8	7.06579	5	5	13.89	21.84	1.14163
Q01105-3|SET_HUMAN	+ +	146.29	7	8.06652	5	5	18.52	25.66	162.51	8	7.06579	5	5	18.52	27.55	1.14163
Q01105|SET_HUMAN	+ +	146.29	7	8.06652	5	5	15.62	23.45	162.51	8	7.06579	5	5	15.62	25.17	1.14163
Q01105-2|SET_HUMAN	+ +	146.29	7	8.06652	5	5	17.24	24.55	162.51	8	7.06579	5	5	17.24	26.35	1.14163
Q01105-4|SET_HUMAN	+ +	146.29	7	8.06652	5	5	18.52	25.37	162.51	8	7.06579	5	5	18.52	27.24	1.14163
P08670|VIME_HUMAN	+ +	256.98	54	62.2275	22	20	34.92	40.77	284.16	62	54.7599	22	18	34.92	35.41	1.13637
Q9Y490|TLN1_HUMAN	+ +	317.55	60	69.1416	41	39	15.71	25.74	347.99	69	60.9424	45	45	17.24	28.34	1.13454
P30740|ILEU_HUMAN	+ +	184.34	20	23.0472	13	12	30.23	39.05	236.66	23	20.3141	14	13	32.56	42.74	1.13454
P07741|APT_HUMAN	+ +	170.58	13	14.9807	7	7	33.33	48.89	196.83	15	13.2484	9	9	42.86	67.22	1.13076
P68871|HBB_HUMAN	+ +	269.62	76	87.5794	12	5	80	82.31	282.82	88	77.7237	13	6	86.67	82.31	1.1268
P37837|TALDO_HUMAN	+ +	243.81	50	57.618	18	18	40.91	33.53	251.86	58	51.227	18	18	40.91	39.17	1.12476
P61158|ARP3_HUMAN	+ +	232.38	25	28.809	17	14	37.78	47.61	240.01	29	25.6135	17	17	37.78	56.46	1.12476
P47756-2|CAPZB_HUMAN	+ +	138.18	6	6.91416	4	4	10.53	21.32	148.25	7	6.18257	6	6	15.79	31.99	1.11833
O60234|GMFG_HUMAN	+ +	93.61	6	6.91416	3	3	15	26.76	117.13	7	6.18257	4	4	20	31.69	1.11833
P62879|GBB2_HUMAN	+ +	136.24	6	6.91416	4	2	12.12	16.47	147.23	7	6.18257	6	2	18.18	22.65	1.11833
P07996|TSP1_HUMAN	+ +	190.71	18	20.7425	12	12	10.81	13.25	233.04	21	18.5477	15	15	13.51	15.04	1.11833
Q06830|PRDX1_HUMAN	+ +	192.08	23	26.5043	10	7	43.48	51.26	212.16	27	23.847	12	9	52.17	60.8	1.11143
P11142|HSP7C_HUMAN	+ +	258.32	40	46.0944	19	15	23.17	39.63	291.2	47	41.5115	24	19	29.27	43.96	1.1104
P13796|PLSL_HUMAN	+ +	302.32	83	95.6459	28	24	38.89	49.28	337.37	98	86.5559	32	26	44.44	53.43	1.10502
P27695|APEX1_HUMAN	+ +	145.23	11	12.676	6	6	13.33	27.67	194.49	13	11.4819	8	8	17.78	39.31	1.104
P62937|PPIA_HUMAN	+ +	219.47	37	42.6373	9	9	42.86	54.55	242.04	44	38.8618	11	9	52.38	66.67	1.09715
P49411|EFTU_HUMAN	+ +	173.34	10	11.5236	7	7	13.21	18.36	169.43	12	10.5987	7	7	13.21	18.36	1.08727
P10768|ESTD_HUMAN	+ +	142	5	5.7618	5	5	17.86	30.5	153.69	6	5.29934	5	5	17.86	34.04	1.08727
P36871|PGM1_HUMAN	+ +	106.1	5	5.7618	5	5	8.2	10.32	117.21	6	5.29934	5	5	8.2	8.01	1.08727
P48595|SPB10_HUMAN	+ +	125.26	5	5.7618	4	4	9.76	14.36	144.29	6	5.29934	6	6	14.63	21.16	1.08727
P01903|DRA_HUMAN	+ +	139.82	5	5.7618	4	4	18.18	24.8	146.27	6	5.29934	4	4	18.18	22.83	1.08727
O75874|IDHC_HUMAN	+ +	112.46	5	5.7618	4	3	7.69	12.56	136.45	6	5.29934	5	4	9.62	15.22	1.08727
P00558|PGK1_HUMAN	+ +	300.95	44	50.7039	20	15	38.46	56.59	322.29	53	46.8108	21	20	40.38	58.75	1.08316
P00491|PNPH_HUMAN	+ +	150.45	14	16.133	5	5	17.24	22.15	215.93	17	15.0148	9	9	31.03	35.29	1.07448
P09874|PARP1_HUMAN	+ +	138.67	9	10.3712	7	7	4.55	9.96	181.01	11	9.71546	8	8	5.19	12.23	1.0675
P60900|PSA6_HUMAN	+ +	144.25	9	10.3712	6	6	20.69	29.67	190.74	11	9.71546	7	7	24.14	33.74	1.0675
P27348|1433T_HUMAN	+ +	136.5	9	10.3712	5	3	16.13	20.82	169.53	11	9.71546	6	4	19.35	25.31	1.0675
P07437|TBB5_HUMAN	+ +	240.61	35	40.3326	12	2	32.43	38.51	262.19	43	37.9786	17	3	45.95	54.95	1.06198
P35579|MYH9_HUMAN	+ +	373.08	104	119.846	66	61	20.18	37.04	390.53	129	113.936	72	60	22.02	35.26	1.05187
P60174|TPIS_HUMAN	+ +	278.39	41	47.2468	17	17	54.84	69.93	296.95	51	45.0444	17	17	54.84	73.43	1.04889
P60174-1|TPIS_HUMAN	+ +	278.39	41	47.2468	17	17	60.71	80.32	296.95	51	45.0444	17	17	60.71	84.34	1.04889
P13489|RINI_HUMAN	+ +	207.41	16	18.4378	12	12	30.77	41.21	249.38	20	17.6645	15	15	38.46	54.45	1.04378
P07339|CATD_HUMAN	+ +	136.16	8	9.21889	6	6	16.67	14.08	150.31	10	8.83224	8	8	22.22	16.75	1.04378
P40939|ECHA_HUMAN	+ +	132.25	8	9.21889	6	6	5.94	10.35	188.13	10	8.83224	9	9	8.91	14.94	1.04378
Q14566|MCM6_HUMAN	+ +	122.95	8	9.21889	6	6	5.94	8.16	157.63	10	8.83224	8	8	7.92	11.94	1.04378
Q13200-2|PSMD2_HUMAN	+ +	133.51	4	4.60944	4	4	6.06	6.81	152.59	5	4.41612	5	5	7.58	10.68	1.04378
Q13200-3|PSMD2_HUMAN	+ +	133.51	4	4.60944	4	4	5.71	6.56	152.59	5	4.41612	5	5	7.14	10.28	1.04378
Q13200|PSMD2_HUMAN	+ +	133.51	4	4.60944	4	4	4.55	5.62	152.59	5	4.41612	5	5	5.68	8.81	1.04378
P46976-3|GLYG_HUMAN	+ +	103.38	4	4.60944	3	3	12	12.9	111.85	5	4.41612	3	3	12	12.9	1.04378
P51858|HDGF_HUMAN	+ +	110.19	4	4.60944	3	3	8.57	17.5	115.1	5	4.41612	3	3	8.57	14.17	1.04378
P46976-2|GLYG_HUMAN	+ +	103.38	4	4.60944	3	3	11.11	10.81	111.85	5	4.41612	3	3	11.11	10.81	1.04378
P46976|GLYG_HUMAN	+ +	103.38	4	4.60944	3	3	10.34	10.29	111.85	5	4.41612	3	3	10.34	10.29	1.04378
P00403|COX2_HUMAN	+ +	97.17	4	4.60944	2	2	20	7.49	139.82	5	4.41612	4	4	40	10.57	1.04378
P62913-2|RL11_HUMAN	+ +	114.54	4	4.60944	2	2	6.25	12.99	117.05	5	4.41612	4	4	12.5	24.86	1.04378
P62913|RL11_HUMAN	+ +	114.54	4	4.60944	2	2	6.25	12.92	117.05	5	4.41612	4	4	12.5	24.72	1.04378
Q92882|OSTF1_HUMAN	+ +	117.16	4	4.60944	2	2	8.33	9.35	139.28	5	4.41612	3	3	12.5	14.95	1.04378
P61006|RAB8A_HUMAN	+ +	119	8	9.21889	5	1	14.71	24.15	153.69	10	8.83224	7	2	20.59	30.92	1.04378
P40926|MDHM_HUMAN	+ +	245.44	27	31.1137	11	11	32.35	44.97	278.7	34	30.0296	15	15	44.12	50.59	1.0361
P04083|ANXA1_HUMAN	+ +	299.83	57	65.6846	21	21	42	57.51	326.73	72	63.5921	23	23	46	65.03	1.0329
Q99497|PARK7_HUMAN	+ +	184.68	15	17.2854	10	10	41.67	60.32	200.1	19	16.7812	12	12	50	69.84	1.03004
Q06323|PSME1_HUMAN	+ +	195.61	15	17.2854	8	1	20	35.34	202.8	19	16.7812	8	8	20	35.34	1.03004
P68371|TBB4B_HUMAN	+ +	229.13	30	34.5708	11	1	29.73	35.06	252.02	38	33.5625	15	1	40.54	47.42	1.03004
P12814|ACTN1_HUMAN	+ +	263.49	52	59.9228	24	14	23.3	31.5	302.42	66	58.2928	31	19	30.1	39.91	1.02796
P06753-2|TPM3_HUMAN	+ +	217	29	33.4185	15	8	31.91	50	244.54	37	32.6793	20	8	42.55	58.47	1.02262
Q15019-2|SEPT2_HUMAN	+ +	118	7	8.06652	6	6	10.71	18.69	162.06	9	7.94901	7	7	12.5	23.99	1.01478
Q15019-3|SEPT2_HUMAN	+ +	118	7	8.06652	6	6	11.54	19.95	162.06	9	7.94901	7	7	13.46	25.61	1.01478
Q15019|SEPT2_HUMAN	+ +	118	7	8.06652	6	6	12	20.5	162.06	9	7.94901	7	7	14	26.32	1.01478
P08865|RSSA_HUMAN	+ +	168.97	7	8.06652	5	5	18.52	28.14	172.83	9	7.94901	5	5	18.52	22.03	1.01478
P48643|TCPE_HUMAN	+ +	106.25	7	8.06652	4	3	6.06	9.24	178.33	9	7.94901	7	6	10.61	15.16	1.01478
Q99829|CPNE1_HUMAN	+ +	182.76	10	11.5236	9	9	19.57	23.46	194.29	13	11.4819	8	8	17.39	18.06	1.00363
Q7KZF4|SND1_HUMAN	+ +	155.82	10	11.5236	7	7	5.93	8.9	162.41	13	11.4819	10	10	8.47	16.04	1.00363
P20160|CAP7_HUMAN	+ +	192.52	43	49.5515	6	6	25	29.08	220.68	56	49.4605	7	7	29.17	39.84	1.00184
O75131|CPNE3_HUMAN	+ +	181	16	18.4378	12	12	22.64	26.26	210.83	21	18.5477	14	14	26.42	29.98	0.994073
P11413-3|G6PD_HUMAN	+ +	187.42	19	21.8949	15	15	22.06	29.36	213.15	25	22.0806	18	1	26.47	36.33	0.991588
P09211|GSTP1_HUMAN	+ +	206.71	22	25.3519	7	7	36.84	44.29	232.77	29	25.6135	10	10	52.63	72.86	0.989789
P04406|G3P_HUMAN	+ +	283.64	75	86.4271	17	17	47.22	54.03	309.25	99	87.4391	16	16	44.44	51.64	0.988425
P04075|ALDOA_HUMAN	+ +	237.86	31	35.7232	18	16	46.15	67.03	271.66	41	36.2122	22	20	56.41	67.31	0.986497
P04843|RPN1_HUMAN	+ +	227.99	21	24.1996	14	14	20.59	28.01	241.73	28	24.7303	15	15	22.06	30.15	0.978541
P15153|RAC2_HUMAN	+ +	183.36	15	17.2854	10	6	45.45	58.85	197.09	20	17.6645	10	6	45.45	58.85	0.978541
P30049|ATPD_HUMAN	+ +	89.57	3	3.45708	3	3	25	41.07	103.35	4	3.53289	4	4	33.33	41.07	0.978541
O60664-3|PLIN3_HUMAN	+ +	75.91	3	3.45708	3	3	7.14	17.32	89.27	4	3.53289	3	3	7.14	12.01	0.978541
Q16698|DECR_HUMAN	+ +	125.64	3	3.45708	3	3	7.69	11.64	141.29	4	3.53289	4	4	10.26	14.93	0.978541
P81605|DCD_HUMAN	+ +	116.95	3	3.45708	3	3	21.43	25.45	113.87	4	3.53289	2	2	14.29	25.45	0.978541
O60664|PLIN3_HUMAN	+ +	75.91	3	3.45708	3	3	7.14	17.28	89.27	4	3.53289	3	3	7.14	11.98	0.978541
P49736|MCM2_HUMAN	+ +	100.85	3	3.45708	3	3	2.73	3.65	96.71	4	3.53289	3	3	2.73	3.32	0.978541
P53004|BIEA_HUMAN	+ +	111.44	3	3.45708	3	3	7.89	14.19	147.66	4	3.53289	4	4	10.53	18.58	0.978541
P50914|RL14_HUMAN	+ +	88.68	3	3.45708	3	3	5.88	13.49	102.16	4	3.53289	3	2	5.88	13.02	0.978541
O60664-4|PLIN3_HUMAN	+ +	75.91	3	3.45708	3	3	7.5	17.77	89.27	4	3.53289	3	3	7.5	12.32	0.978541
Q10588|BST1_HUMAN	+ +	72.01	3	3.45708	3	3	8.11	10.38	95.98	4	3.53289	3	3	8.11	9.43	0.978541
Q16698-2|DECR_HUMAN	+ +	125.64	3	3.45708	3	3	8.33	11.96	141.29	4	3.53289	4	4	11.11	15.34	0.978541
Q96IU4|ABHEB_HUMAN	+ +	89.93	3	3.45708	3	3	23.08	17.62	113.19	4	3.53289	3	3	23.08	16.19	0.978541
P50452-2|SPB8_HUMAN	+ +	93.65	3	3.45708	3	2	10.34	11.98	91.77	4	3.53289	3	1	10.34	11.98	0.978541
O75964|ATP5L_HUMAN	+ +	68.99	3	3.45708	2	2	16.67	23.3	81.69	4	3.53289	3	3	25	32.04	0.978541
Q99439|CNN2_HUMAN	+ +	86.28	3	3.45708	2	2	6.45	9.06	89.91	4	3.53289	3	3	9.68	11.65	0.978541
O75347|TBCA_HUMAN	+ +	60.32	3	3.45708	2	2	8.33	17.59	97.77	4	3.53289	2	2	8.33	17.59	0.978541
P50452|SPB8_HUMAN	+ +	93.65	3	3.45708	3	2	6.12	7.75	91.77	4	3.53289	3	1	6.12	7.75	0.978541
Q99439-2|CNN2_HUMAN	+ +	86.28	3	3.45708	2	2	8	10.37	89.91	4	3.53289	3	3	12	13.33	0.978541
Q15233|NONO_HUMAN	+ +	80.41	3	3.45708	2	1	2.86	6.58	110.7	4	3.53289	3	2	4.29	9.13	0.978541
Q15233-2|NONO_HUMAN	+ +	80.41	3	3.45708	2	1	3.28	8.12	110.7	4	3.53289	3	2	4.92	11.26	0.978541
P16930|FAAA_HUMAN	+ +	63.59	3	3.45708	1	1	3.23	3.1	110.22	4	3.53289	4	4	12.9	14.8	0.978541
P0DMV8|HS71A_HUMAN	+ +	224.08	33	38.0279	16	11	19.75	33.7	273.55	44	38.8618	21	11	25.93	40.09	0.978541
P0DMV9|HS71B_HUMAN	+ +	224.08	33	38.0279	16	11	19.75	33.7	273.55	44	38.8618	21	11	25.93	40.09	0.978541
O43390-2|HNRPR_HUMAN	+ +	165.05	9	10.3712	7	4	7.69	13.52	175.52	12	10.5987	8	5	8.79	15.09	0.978541
O43390|HNRPR_HUMAN	+ +	165.05	9	10.3712	7	4	7.69	13.59	175.52	12	10.5987	8	5	8.79	15.17	0.978541
P07910-2|HNRPC_HUMAN	+ +	158.86	9	10.3712	4	4	8.33	11.26	181.51	12	10.5987	6	6	12.5	20.14	0.978541
P07910|HNRPC_HUMAN	+ +	158.86	9	10.3712	4	4	8.33	10.78	181.51	12	10.5987	6	6	12.5	19.28	0.978541
P29401-2|TKT_HUMAN	+ +	267.92	41	47.2468	21	21	31.34	39.14	303.38	55	48.5773	24	24	35.82	44.69	0.97261
P29401|TKT_HUMAN	+ +	267.92	41	47.2468	21	21	31.34	39.65	303.38	55	48.5773	24	24	35.82	45.26	0.97261
P12429|ANXA3_HUMAN	+ +	231.07	32	36.8755	19	19	41.3	60.06	277.18	43	37.9786	20	20	43.48	63.47	0.970955
Q15084-2|PDIA6_HUMAN	+ +	224.38	23	26.5043	10	10	18.18	25.81	261.78	31	27.3799	13	13	23.64	30.89	0.968019
Q15084-3|PDIA6_HUMAN	+ +	224.38	23	26.5043	10	10	20.41	29.06	261.78	31	27.3799	13	13	26.53	34.78	0.968019
Q15084-5|PDIA6_HUMAN	+ +	224.38	23	26.5043	10	10	17.54	26.02	261.78	31	27.3799	13	13	22.81	31.15	0.968019
Q15084-4|PDIA6_HUMAN	+ +	224.38	23	26.5043	10	10	20.41	28.54	261.78	31	27.3799	13	13	26.53	34.16	0.968019
Q15084|PDIA6_HUMAN	+ +	224.38	23	26.5043	10	10	20.41	28.86	261.78	31	27.3799	13	13	26.53	34.55	0.968019
P06733|ENOA_HUMAN	+ +	345.81	108	124.455	31	26	56.36	70.28	366.36	146	128.951	31	25	56.36	71.66	0.965136
P55072|TERA_HUMAN	+ +	213.82	17	19.5901	14	14	14.14	21.71	259.77	23	20.3141	17	17	17.17	30.52	0.964359
P67936|TPM4_HUMAN	+ +	171.73	17	19.5901	10	3	22.73	30.24	224.07	23	20.3141	15	4	34.09	47.58	0.964359
P53396|ACLY_HUMAN	+ +	158.61	11	12.676	9	9	8.04	8.9	179.02	15	13.2484	13	13	11.61	13.81	0.956796
O60506-4|HNRPQ_HUMAN	+ +	164.81	11	12.676	8	5	10.67	19.17	212.82	15	13.2484	11	8	14.67	25.24	0.956796
O60506-3|HNRPQ_HUMAN	+ +	164.81	11	12.676	8	5	9.88	17.97	212.82	15	13.2484	11	8	13.58	23.67	0.956796
P31943|HNRH1_HUMAN	+ +	175.11	11	12.676	6	1	13.33	16.7	219.14	15	13.2484	10	7	22.22	27.39	0.956796
Q01518|CAP1_HUMAN	+ +	264.36	33	38.0279	17	17	31.48	35.58	293.81	45	39.7451	21	21	38.89	37.05	0.956796
P10809|CH60_HUMAN	+ +	273.14	32	36.8755	20	20	27.4	36.82	295.99	44	38.8618	22	22	30.14	40.31	0.948888
Q92930|RAB8B_HUMAN	+ +	129.35	8	9.21889	5	2	14.71	27.05	154.85	11	9.71546	7	3	20.59	30.92	0.948888
P63000-2|RAC1_HUMAN	+ +	134.59	8	9.21889	5	1	17.86	22.27	138.54	11	9.71546	5	1	17.86	26.07	0.948888
P63000|RAC1_HUMAN	+ +	134.59	8	9.21889	5	1	20	24.48	138.54	11	9.71546	5	1	20	28.65	0.948888
P06702|S10A9_HUMAN	+ +	217.39	90	103.712	8	8	57.14	42.98	247.99	125	110.403	11	11	78.57	74.56	0.939399
P04040|CATA_HUMAN	+ +	252.8	28	32.2661	15	15	25.86	32.64	288.86	39	34.4457	19	19	32.76	37.95	0.936723
P19338|NUCL_HUMAN	+ +	239.57	30	34.5708	17	17	14.91	29.01	287.53	42	37.0954	20	20	17.54	30	0.931944
P41218|MNDA_HUMAN	+ +	199.67	20	23.0472	13	13	18.06	29.98	211.03	28	24.7303	13	13	18.06	33.17	0.931944
Q99832-3|TCPH_HUMAN	+ +	132.08	10	11.5236	8	8	12.5	20.24	170.25	14	12.3651	10	10	15.62	27.66	0.931944
Q99832|TCPH_HUMAN	+ +	132.08	10	11.5236	8	8	11.94	18.6	170.25	14	12.3651	10	10	14.93	25.41	0.931944
Q86UX7-2|URP2_HUMAN	+ +	145.29	10	11.5236	8	8	10.26	14.48	200.62	14	12.3651	12	12	15.38	24.43	0.931944
Q86UX7|URP2_HUMAN	+ +	145.29	10	11.5236	8	8	10	14.39	200.62	14	12.3651	12	12	15	24.29	0.931944
P01876|IGHA1_HUMAN	+ +	161.13	10	11.5236	7	7	30.43	31.73	204.88	14	12.3651	7	7	30.43	30.88	0.931944
P26641|EF1G_HUMAN	+ +	164.1	10	11.5236	7	7	13.21	15.33	198.79	14	12.3651	11	11	20.75	31.12	0.931944
Q15365|PCBP1_HUMAN	+ +	169.96	10	11.5236	7	5	23.33	25.84	195.35	14	12.3651	8	6	26.67	28.93	0.931944
Q01082|SPTB2_HUMAN	+ +	122.61	5	5.7618	5	4	1.52	2.28	175.21	7	6.18257	7	7	2.13	4.15	0.931944
P25786|PSA1_HUMAN	+ +	125	5	5.7618	4	4	13.79	19.01	143.16	7	6.18257	5	5	17.24	22.43	0.931944
P25786-2|PSA1_HUMAN	+ +	125	5	5.7618	4	4	12.9	18.59	143.16	7	6.18257	5	5	16.13	21.93	0.931944
P43405-2|KSYK_HUMAN	+ +	106.24	5	5.7618	3	3	4.35	5.72	159.35	7	6.18257	6	6	8.7	12.42	0.931944
P43405|KSYK_HUMAN	+ +	106.24	5	5.7618	3	3	4.11	5.51	159.35	7	6.18257	6	6	8.22	11.97	0.931944
P17844|DDX5_HUMAN	+ +	118.04	5	5.7618	4	1	4.76	7	122.82	7	6.18257	5	2	5.95	7.49	0.931944
P17844-2|DDX5_HUMAN	+ +	118.04	5	5.7618	4	1	4.94	8.04	122.82	7	6.18257	5	2	6.17	8.6	0.931944
P07737|PROF1_HUMAN	+ +	234.62	47	54.161	7	7	43.75	59.29	261	66	58.2928	10	10	62.5	67.14	0.92912
P31146|COR1A_HUMAN	+ +	249.51	32	36.8755	14	14	25.45	37.74	276.51	45	39.7451	19	19	34.55	50.54	0.927802
P37802-2|TAGL2_HUMAN	+ +	173.1	12	13.8283	8	8	34.78	42.27	188.72	17	15.0148	7	7	30.43	41.82	0.92098
P37802|TAGL2_HUMAN	+ +	173.1	12	13.8283	8	8	34.78	46.73	188.72	17	15.0148	7	7	30.43	46.23	0.92098
P24158|PRTN3_HUMAN	+ +	167.02	38	43.7897	5	5	29.41	30.86	204.64	54	47.6941	6	6	35.29	43.36	0.918137
P04899|GNAI2_HUMAN	+ +	197.65	19	21.8949	11	5	23.91	40.85	240.03	27	23.847	13	7	28.26	52.11	0.918137
P14618|KPYM_HUMAN	+ +	306.9	57	65.6846	20	3	32.26	45.2	342.4	81	71.5411	27	3	43.55	56.5	0.918137
P27797|CALR_HUMAN	+ +	260.97	40	46.0944	15	15	33.33	45.56	273.44	57	50.3437	16	16	35.56	51.08	0.915594
P52566|GDIR2_HUMAN	+ +	168.16	14	16.133	8	8	28.57	44.78	177.99	20	17.6645	9	9	32.14	44.78	0.913305
Q9UQ80|PA2G4_HUMAN	+ +	139.83	7	8.06652	7	7	12.73	24.37	172.69	10	8.83224	9	9	16.36	29.19	0.913305
Q12906-6|ILF3_HUMAN	+ +	150.03	7	8.06652	7	6	8.05	10.76	168.51	10	8.83224	7	7	8.05	11.19	0.913305
Q12906-7|ILF3_HUMAN	+ +	150.03	7	8.06652	7	6	7.29	8.46	168.51	10	8.83224	7	7	7.29	8.8	0.913305
Q12906-3|ILF3_HUMAN	+ +	150.03	7	8.06652	7	6	7.87	9.95	168.51	10	8.83224	7	7	7.87	10.34	0.913305
Q12906-4|ILF3_HUMAN	+ +	150.03	7	8.06652	7	6	7.95	10.89	168.51	10	8.83224	7	7	7.95	11.32	0.913305
Q16851|UGPA_HUMAN	+ +	139.26	7	8.06652	6	6	9.68	14.37	135.66	10	8.83224	7	7	11.29	17.72	0.913305
Q12906|ILF3_HUMAN	+ +	150.03	7	8.06652	7	6	7.37	8.5	168.51	10	8.83224	7	7	7.37	8.84	0.913305
Q12906-5|ILF3_HUMAN	+ +	150.03	7	8.06652	7	6	8.14	11.01	168.51	10	8.83224	7	7	8.14	11.45	0.913305
Q16851-2|UGPA_HUMAN	+ +	139.26	7	8.06652	6	6	10	14.69	135.66	10	8.83224	7	7	11.67	18.11	0.913305
Q12906-2|ILF3_HUMAN	+ +	150.03	7	8.06652	7	6	8.14	10.83	168.51	10	8.83224	7	7	8.14	11.25	0.913305
Q12905|ILF2_HUMAN	+ +	139.72	7	8.06652	5	5	13.16	24.36	200.34	10	8.83224	7	7	18.42	28.72	0.913305
Q14019|COTL1_HUMAN	+ +	150.51	7	8.06652	4	4	19.05	30.99	156.88	10	8.83224	8	8	38.1	64.08	0.913305
P12004|PCNA_HUMAN	+ +	108.88	7	8.06652	3	3	12	11.49	153.45	10	8.83224	6	6	24	27.59	0.913305
O14979-3|HNRDL_HUMAN	+ +	127.81	7	8.06652	3	1	7.32	12.3	119.35	10	8.83224	3	1	7.32	10.25	0.913305
O14979-2|HNRDL_HUMAN	+ +	127.81	7	8.06652	3	1	7.32	9.97	119.35	10	8.83224	3	1	7.32	8.31	0.913305
O14979|HNRDL_HUMAN	+ +	127.81	7	8.06652	3	1	5.08	7.14	119.35	10	8.83224	3	1	5.08	5.95	0.913305
P50395|GDIB_HUMAN	+ +	224.78	16	18.4378	13	13	22.41	35.96	257.92	23	20.3141	14	8	24.14	36.18	0.907632
P13639|EF2_HUMAN	+ +	274.37	41	47.2468	22	21	20.95	34.97	308.99	59	52.1102	27	26	25.71	41.03	0.906671
P60842|IF4A1_HUMAN	+ +	196.66	9	10.3712	9	9	18.37	27.83	196.17	13	11.4819	9	3	18.37	30.54	0.903269
P22234|PUR6_HUMAN	+ +	122.12	9	10.3712	5	5	9.62	12	173.03	13	11.4819	8	7	15.38	26.35	0.903269
P21333|FLNA_HUMAN	+ +	357.6	90	103.712	64	59	26.56	34.38	405.88	130	114.819	76	71	31.54	41.63	0.903269
P21333-2|FLNA_HUMAN	+ +	357.6	90	103.712	64	59	26.56	34.48	405.88	130	114.819	76	71	31.54	41.76	0.903269
P23284|PPIB_HUMAN	+ +	181.98	20	23.0472	7	7	20.59	34.26	211.78	29	25.6135	10	10	29.41	43.52	0.899808
Q5VTE0|EF1A3_HUMAN	+ +	250.9	31	35.7232	14	2	22.95	27.71	274.74	45	39.7451	17	2	27.87	34.85	0.898808
P68104|EF1A1_HUMAN	+ +	250.9	31	35.7232	14	2	23.33	27.71	274.74	45	39.7451	17	2	28.33	34.85	0.898808
P63244|RACK1_HUMAN	+ +	197.69	13	14.9807	10	10	32.26	41.01	221.72	19	16.7812	13	13	41.94	57.41	0.892704
P15311|EZRI_HUMAN	+ +	176.54	15	17.2854	9	4	9	13.31	217.72	22	19.4309	12	6	12	20.31	0.889583
P09104|ENOG_HUMAN	+ +	206.08	23	26.5043	5	1	10.64	16.13	216.87	34	30.0296	6	2	12.77	23.27	0.882606
P26038|MOES_HUMAN	+ +	241.66	35	40.3326	18	13	17.65	29.46	297	52	45.9276	27	21	26.47	40.21	0.878178
P45880-2|VDAC2_HUMAN	+ +	172.72	12	13.8283	9	9	31.03	52.3	201.88	18	15.898	11	11	37.93	61.13	0.869814
P38646|GRP75_HUMAN	+ +	167.58	14	16.133	9	9	10.11	15.76	204.3	21	18.5477	10	10	11.24	18.56	0.869814
P22626|ROA2_HUMAN	+ +	224.63	18	20.7425	10	9	23.26	28.33	245.46	27	23.847	12	10	27.91	28.9	0.869814
P45880-1|VDAC2_HUMAN	+ +	172.72	12	13.8283	9	9	28.12	47.9	201.88	18	15.898	11	11	34.38	55.99	0.869814
P45880|VDAC2_HUMAN	+ +	172.72	12	13.8283	9	9	31.03	50.34	201.88	18	15.898	11	11	37.93	58.84	0.869814
P08238|HS90B_HUMAN	+ +	263.67	36	41.485	20	8	18.87	30.11	321.95	54	47.6941	25	11	23.58	35.08	0.869814
O75643|U520_HUMAN	+ +	133.79	6	6.91416	6	6	2.41	3.79	175.06	9	7.94901	8	8	3.21	5.2	0.869814
P62258|1433E_HUMAN	+ +	146.4	10	11.5236	5	4	15.15	32.94	146.06	15	13.2484	4	3	12.12	21.57	0.869814
Q93084|AT2A3_HUMAN	+ +	136.69	6	6.91416	5	3	5.05	6.52	201.61	9	7.94901	8	5	8.08	8.34	0.869814
Q93084-7|AT2A3_HUMAN	+ +	136.69	6	6.91416	5	3	4.9	6.58	201.61	9	7.94901	8	5	7.84	8.42	0.869814
Q93084-5|AT2A3_HUMAN	+ +	136.69	6	6.91416	5	3	5.05	6.46	201.61	9	7.94901	8	5	8.08	8.27	0.869814
Q93084-3|AT2A3_HUMAN	+ +	136.69	6	6.91416	5	3	5.1	6.61	201.61	9	7.94901	8	5	8.16	8.45	0.869814
Q93084-6|AT2A3_HUMAN	+ +	136.69	6	6.91416	5	3	4.95	6.51	201.61	9	7.94901	8	5	7.92	8.33	0.869814
Q93084-2|AT2A3_HUMAN	+ +	136.69	6	6.91416	5	3	5.26	6.81	201.61	9	7.94901	8	5	8.42	8.71	0.869814
Q93084-4|AT2A3_HUMAN	+ +	136.69	6	6.91416	5	3	5.26	6.81	201.61	9	7.94901	8	5	8.42	8.72	0.869814
P30084|ECHM_HUMAN	+ +	106.81	4	4.60944	4	4	12.12	20.69	136.05	6	5.29934	3	3	9.09	18.28	0.869814
P0DP24|CALM2_HUMAN	+ +	122.97	8	9.21889	4	4	28.57	28.86	165.32	12	10.5987	5	5	35.71	39.6	0.869814
P15880|RS2_HUMAN	+ +	122.64	4	4.60944	4	4	8.33	15.7	120.45	6	5.29934	5	5	10.42	16.38	0.869814
P0DP23|CALM1_HUMAN	+ +	122.97	8	9.21889	4	4	28.57	28.86	165.32	12	10.5987	5	5	35.71	39.6	0.869814
P0DP25|CALM3_HUMAN	+ +	122.97	8	9.21889	4	4	28.57	28.86	165.32	12	10.5987	5	5	35.71	39.6	0.869814
P52597|HNRPF_HUMAN	+ +	166.88	8	9.21889	5	3	13.16	15.9	195.97	12	10.5987	7	5	18.42	26.02	0.869814
O43809|CPSF5_HUMAN	+ +	119.3	4	4.60944	3	3	12	24.67	166.78	6	5.29934	5	5	20	34.36	0.869814
Q16666-3|IF16_HUMAN	+ +	96.99	2	2.30472	2	2	1.87	3.27	129.85	3	2.64967	3	3	2.8	5.79	0.869814
Q9UFN0|NPS3A_HUMAN	+ +	66.11	2	2.30472	2	2	7.14	10.53	58.43	3	2.64967	2	2	7.14	16.6	0.869814
Q16666-2|IF16_HUMAN	+ +	96.99	2	2.30472	2	2	1.8	3.02	129.85	3	2.64967	3	3	2.7	5.35	0.869814
Q16666-6|IF16_HUMAN	+ +	96.99	2	2.30472	2	2	1.9	3.02	129.85	3	2.64967	3	3	2.86	5.35	0.869814
P25398|RS12_HUMAN	+ +	84.2	2	2.30472	2	2	10	17.42	80.78	3	2.64967	2	2	10	17.42	0.869814
Q9Y285|SYFA_HUMAN	+ +	84.81	2	2.30472	2	2	3.39	3.54	81.55	3	2.64967	3	3	5.08	6.3	0.869814
Q7Z4W1|DCXR_HUMAN	+ +	76.34	2	2.30472	2	2	8.33	8.61	103.04	3	2.64967	3	3	12.5	18.85	0.869814
Q10567-4|AP1B1_HUMAN	+ +	61.19	2	2.30472	2	2	2.33	4.46	123.9	3	2.64967	3	1	3.49	6.75	0.869814
Q9UJ70|NAGK_HUMAN	+ +	97.75	2	2.30472	2	2	6.06	8.43	111.77	3	2.64967	3	3	9.09	11.63	0.869814
P68036-3|UB2L3_HUMAN	+ +	79.3	4	4.60944	2	2	6.67	11.32	106.11	6	5.29934	3	3	10	23.11	0.869814
P38117|ETFB_HUMAN	+ +	73.84	2	2.30472	2	2	5.13	7.06	66.94	3	2.64967	2	2	5.13	7.06	0.869814
Q9HD89|RETN_HUMAN	+ +	84.12	2	2.30472	2	2	20	24.07	94.48	3	2.64967	2	2	20	24.07	0.869814
P26639|SYTC_HUMAN	+ +	85.49	2	2.30472	2	2	2.11	3.18	85.29	3	2.64967	2	2	2.11	3.18	0.869814
P26196|DDX6_HUMAN	+ +	93.04	2	2.30472	2	2	3.7	4.35	116.48	3	2.64967	2	2	3.7	5.18	0.869814
P21912|SDHB_HUMAN	+ +	63.69	2	2.30472	2	2	4.76	5.71	79.05	3	2.64967	3	3	7.14	9.29	0.869814
P10644|KAP0_HUMAN	+ +	75.72	2	2.30472	2	2	4	6.04	76.4	3	2.64967	3	3	6	10.5	0.869814
Q10567-3|AP1B1_HUMAN	+ +	61.19	2	2.30472	2	2	2.25	4.37	123.9	3	2.64967	3	1	3.37	6.6	0.869814
P62820|RAB1A_HUMAN	+ +	118.58	8	9.21889	4	2	16	22.44	147.91	12	10.5987	8	6	32	48.78	0.869814
Q15843|NEDD8_HUMAN	+ +	89.58	2	2.30472	2	2	13.33	34.57	86.99	3	2.64967	2	2	13.33	34.57	0.869814
Q9P1F3|ABRAL_HUMAN	+ +	70.03	4	4.60944	2	2	16.67	23.46	124.45	6	5.29934	4	4	33.33	27.16	0.869814
P39748|FEN1_HUMAN	+ +	60.45	2	2.30472	2	2	3.45	4.74	106.17	3	2.64967	3	3	5.17	10.26	0.869814
P38117-2|ETFB_HUMAN	+ +	73.84	2	2.30472	2	2	4.76	5.2	66.94	3	2.64967	2	2	4.76	5.2	0.869814
Q07955|SRSF1_HUMAN	+ +	91.41	2	2.30472	2	2	3.85	8.87	105.67	3	2.64967	3	3	5.77	12.5	0.869814
Q16666|IF16_HUMAN	+ +	96.99	2	2.30472	2	2	1.74	2.8	129.85	3	2.64967	3	3	2.61	4.97	0.869814
P62993|GRB2_HUMAN	+ +	74.9	2	2.30472	2	2	7.14	7.83	132.8	3	2.64967	3	3	10.71	15.21	0.869814
Q02790|FKBP4_HUMAN	+ +	103.6	2	2.30472	2	2	3.23	5.01	93.87	3	2.64967	3	3	4.84	6.97	0.869814
P68036|UB2L3_HUMAN	+ +	79.3	4	4.60944	2	2	8.33	15.58	106.11	6	5.29934	3	3	12.5	31.82	0.869814
P06865|HEXA_HUMAN	+ +	67.97	2	2.30472	2	2	4.44	4.16	73.9	3	2.64967	3	3	6.67	7.75	0.869814
P61313|RL15_HUMAN	+ +	58.92	2	2.30472	2	2	4.44	10.29	66.42	3	2.64967	2	2	4.44	10.29	0.869814
P84077|ARF1_HUMAN	+ +	114.45	4	4.60944	3	1	14.29	22.65	132.27	6	5.29934	5	2	23.81	27.62	0.869814
P61019-2|RAB2A_HUMAN	+ +	55.37	2	2.30472	1	1	4.76	7.45	124.43	3	2.64967	3	3	14.29	21.81	0.869814
O95716|RAB3D_HUMAN	+ +	84.96	4	4.60944	2	1	8.33	8.68	114.36	6	5.29934	4	2	16.67	16.44	0.869814
Q16563-2|SYPL1_HUMAN	+ +	51.63	2	2.30472	1	1	6.67	4.56	99.38	3	2.64967	2	2	13.33	10.79	0.869814
P61019|RAB2A_HUMAN	+ +	55.37	2	2.30472	1	1	4.17	6.6	124.43	3	2.64967	3	3	12.5	19.34	0.869814
Q9HAV0|GBB4_HUMAN	+ +	85.4	4	4.60944	3	1	9.38	14.12	137.64	6	5.29934	5	1	15.62	16.76	0.869814
P61204|ARF3_HUMAN	+ +	114.45	4	4.60944	3	1	13.64	22.65	132.27	6	5.29934	5	2	22.73	27.62	0.869814
P23528|COF1_HUMAN	+ +	232.38	27	31.1137	9	9	31.03	69.28	272.74	41	36.2122	11	8	37.93	69.88	0.859207
P08133|ANXA6_HUMAN	+ +	281.43	34	39.1803	24	23	26.67	38.78	320.27	52	45.9276	28	27	31.11	43.09	0.853087
P08133-2|ANXA6_HUMAN	+ +	281.43	34	39.1803	24	23	27.27	40.72	320.27	52	45.9276	28	27	31.82	45.24	0.853087
O43707|ACTN4_HUMAN	+ +	248.47	41	47.2468	19	9	18.27	27.77	288.93	63	55.6431	32	21	30.77	39.41	0.849104
P62826|RAN_HUMAN	+ +	187.05	13	14.9807	9	9	33.33	43.06	208.1	20	17.6645	10	10	37.04	49.54	0.848069
P08754|GNAI3_HUMAN	+ +	174.44	13	14.9807	7	1	14.29	23.16	187.02	20	17.6645	8	2	16.33	25.99	0.848069
P12956|XRCC6_HUMAN	+ +	174.9	11	12.676	9	9	10.34	14.29	203.71	17	15.0148	11	10	12.64	20.2	0.844231
Q99623|PHB2_HUMAN	+ +	166.05	11	12.676	8	8	19.51	28.43	218.15	17	15.0148	11	11	26.83	43.48	0.844231
P46940|IQGA1_HUMAN	+ +	166.9	9	10.3712	9	9	4.21	7.12	202.33	14	12.3651	13	11	6.07	10.44	0.838749
P11021|GRP78_HUMAN	+ +	285.29	52	59.9228	26	25	29.89	45.57	333.19	81	71.5411	30	28	34.48	46.18	0.837599
Q00839|HNRPU_HUMAN	+ +	166.04	14	16.133	8	8	7.27	12.48	211.29	22	19.4309	12	12	10.91	19.76	0.830277
Q00839-2|HNRPU_HUMAN	+ +	166.04	14	16.133	8	8	7.48	12.78	211.29	22	19.4309	12	12	11.21	20.22	0.830277
P21796|VDAC1_HUMAN	+ +	175.45	14	16.133	9	8	28.12	48.76	234.99	22	19.4309	12	11	37.5	61.84	0.830277
P33993|MCM7_HUMAN	+ +	157.95	7	8.06652	6	6	6.59	11.54	154.21	11	9.71546	8	8	8.79	15.44	0.830277
P22894|MMP8_HUMAN	+ +	141.51	7	8.06652	6	6	13.64	17.56	162.47	11	9.71546	7	7	15.91	19.27	0.830277
Q9UL46|PSME2_HUMAN	+ +	158.83	7	8.06652	5	5	16.13	29.71	162.94	11	9.71546	6	6	19.35	33.47	0.830277
Q96C19|EFHD2_HUMAN	+ +	127.74	7	8.06652	5	4	13.51	20.42	158.37	11	9.71546	7	6	18.92	27.5	0.830277
P61026|RAB10_HUMAN	+ +	123.3	7	8.06652	4	1	12.9	19.5	163.86	11	9.71546	6	2	19.35	26.5	0.830277
O00299|CLIC1_HUMAN	+ +	156.74	12	13.8283	8	8	29.63	41.91	199.51	19	16.7812	13	12	48.15	54.77	0.824035
P09651-2|ROA1_HUMAN	+ +	160.52	12	13.8283	7	6	17.5	24.06	225.48	19	16.7812	11	9	27.5	33.12	0.824035
P09651-3|ROA1_HUMAN	+ +	160.52	12	13.8283	7	6	19.44	28.84	225.48	19	16.7812	11	9	30.56	39.7	0.824035
P09651|ROA1_HUMAN	+ +	160.52	12	13.8283	7	6	17.07	20.7	225.48	19	16.7812	11	9	26.83	28.49	0.824035
P12724|ECP_HUMAN	+ +	203.68	22	25.3519	7	7	36.84	42.5	237.38	35	30.9128	8	8	42.11	45	0.820111
P06396-2|GELS_HUMAN	+ +	222.06	27	31.1137	14	14	17.28	24.49	299.5	43	37.9786	22	22	27.16	39.26	0.819244
P22392-2|NDKB_HUMAN	+ +	143.85	10	11.5236	7	7	21.21	25.84	181.96	16	14.1316	10	10	30.3	35.58	0.815451
Q9Y277|VDAC3_HUMAN	+ +	175.95	10	11.5236	7	6	22.58	34.98	191.53	16	14.1316	8	7	25.81	39.93	0.815451
Q9NYU2-2|UGGG1_HUMAN	+ +	113.52	5	5.7618	5	5	3.01	3.98	171.6	8	7.06579	8	8	4.82	6.92	0.815451
Q9NYU2|UGGG1_HUMAN	+ +	113.52	5	5.7618	5	5	2.98	3.92	171.6	8	7.06579	8	8	4.76	6.82	0.815451
P23526|SAHH_HUMAN	+ +	105.48	5	5.7618	5	5	11.36	12.96	141.01	8	7.06579	6	6	13.64	14.81	0.815451
Q9HDC9|APMAP_HUMAN	+ +	129.18	5	5.7618	5	5	11.63	14.66	137.21	8	7.06579	6	5	13.95	12.98	0.815451
Q13011|ECH1_HUMAN	+ +	132.98	5	5.7618	3	3	8.11	11.28	161.48	8	7.06579	7	7	18.92	22.87	0.815451
P38159|RBMX_HUMAN	+ +	128.99	5	5.7618	3	2	4.35	9.72	155.04	8	7.06579	6	6	8.7	12.79	0.815451
P61626|LYSC_HUMAN	+ +	216.37	31	35.7232	8	8	38.1	58.11	240.49	50	44.1612	11	11	52.38	72.3	0.808927
P05107|ITB2_HUMAN	+ +	191.7	13	14.9807	9	9	10.71	13.52	231.13	21	18.5477	14	14	16.67	21.72	0.807685
P30086|PEBP1_HUMAN	+ +	146.97	8	9.21889	6	6	27.27	50.8	193.08	13	11.4819	8	8	36.36	66.31	0.802905
P09960|LKHA4_HUMAN	+ +	210.67	16	18.4378	14	4	22.58	21.77	268.78	26	22.9638	20	20	32.26	38.95	0.802905
P14625|ENPL_HUMAN	+ +	225.61	27	31.1137	18	16	15.79	27.27	293.16	44	38.8618	27	25	23.68	33.37	0.800624
Q8NBS9-2|TXND5_HUMAN	+ +	175.16	11	12.676	8	8	22.22	33.33	227.94	18	15.898	13	13	36.11	46.91	0.79733
Q8NBS9|TXND5_HUMAN	+ +	175.16	11	12.676	8	8	19.05	25	227.94	18	15.898	13	13	30.95	35.19	0.79733
P39687|AN32A_HUMAN	+ +	177.2	11	12.676	9	4	32.14	28.51	210.46	18	15.898	10	5	35.71	30.92	0.79733
P63104|1433Z_HUMAN	+ +	211.18	18	20.7425	11	9	34.38	45.71	245.47	30	26.4967	11	10	34.38	46.53	0.782833
P14780|MMP9_HUMAN	+ +	151.42	9	10.3712	9	9	13.43	14.71	213.18	15	13.2484	12	12	17.91	21.64	0.782833
P05141|ADT2_HUMAN	+ +	146.24	9	10.3712	7	2	17.07	25.17	161.58	15	13.2484	8	3	19.51	26.51	0.782833
P39656-3|OST48_HUMAN	+ +	166.51	15	17.2854	10	10	23.81	24.43	218.57	25	22.0806	13	13	30.95	35.39	0.782833
P39656|OST48_HUMAN	+ +	166.51	15	17.2854	10	10	23.26	23.46	218.57	25	22.0806	13	13	30.23	33.99	0.782833
P00738|HPT_HUMAN	+ +	112.47	6	6.91416	6	6	14.29	18.23	158.21	10	8.83224	9	9	21.43	20.69	0.782833
P00738-2|HPT_HUMAN	+ +	112.47	6	6.91416	6	6	17.65	21.33	158.21	10	8.83224	9	9	26.47	24.21	0.782833
P20073-2|ANXA7_HUMAN	+ +	114.15	6	6.91416	5	5	12.5	9.87	164.32	10	8.83224	8	8	20	18.88	0.782833
P20073|ANXA7_HUMAN	+ +	114.15	6	6.91416	5	5	12.5	9.43	164.32	10	8.83224	8	8	20	18.03	0.782833
P51149|RAB7A_HUMAN	+ +	136.77	6	6.91416	4	4	14.29	27.05	161.28	10	8.83224	6	6	21.43	36.23	0.782833
P27105|STOM_HUMAN	+ +	141.91	6	6.91416	4	4	11.76	21.53	163.48	10	8.83224	6	6	17.65	28.47	0.782833
Q9Y394-2|DHRS7_HUMAN	+ +	76.16	3	3.45708	3	3	8.57	14.19	112.62	5	4.41612	4	4	11.43	19.03	0.782833
Q92499-3|DDX1_HUMAN	+ +	101.52	3	3.45708	3	3	3.8	6.54	77.7	5	4.41612	3	3	3.8	7.84	0.782833
Q92499-2|DDX1_HUMAN	+ +	101.52	3	3.45708	3	3	3.75	6.43	77.7	5	4.41612	3	3	3.75	7.72	0.782833
O14773|TPP1_HUMAN	+ +	93.09	3	3.45708	3	3	9.09	9.77	122.14	5	4.41612	4	4	12.12	12.26	0.782833
P78417|GSTO1_HUMAN	+ +	115.89	6	6.91416	3	3	9.38	13.69	158.07	10	8.83224	6	6	18.75	22.41	0.782833
Q9Y394|DHRS7_HUMAN	+ +	76.16	3	3.45708	3	3	7.89	12.09	112.62	5	4.41612	4	4	10.53	16.22	0.782833
Q9UH99-3|SUN2_HUMAN	+ +	81.41	3	3.45708	3	3	3.85	6.87	105.26	5	4.41612	4	4	5.13	9.12	0.782833
P05106-3|ITB3_HUMAN	+ +	129.1	3	3.45708	3	3	3.95	4.34	129.63	5	4.41612	5	5	6.58	8.55	0.782833
P05106-2|ITB3_HUMAN	+ +	129.1	3	3.45708	3	3	3.9	4.36	129.63	5	4.41612	5	5	6.49	8.59	0.782833
Q9Y6N5|SQOR_HUMAN	+ +	103.92	3	3.45708	3	3	5.66	7.56	142.09	5	4.41612	5	5	9.43	17.33	0.782833
O43488|ARK72_HUMAN	+ +	93.58	3	3.45708	3	3	9.09	11.98	120.23	5	4.41612	4	4	12.12	15.04	0.782833
Q92499|DDX1_HUMAN	+ +	101.52	3	3.45708	3	3	3.3	5.41	77.7	5	4.41612	3	3	3.3	6.49	0.782833
P42704|LPPRC_HUMAN	+ +	111.69	3	3.45708	3	3	1.79	1.87	139.31	5	4.41612	5	5	2.98	4.73	0.782833
Q9UH99|SUN2_HUMAN	+ +	81.41	3	3.45708	3	3	3.75	6.83	105.26	5	4.41612	4	4	5	9.07	0.782833
P05106|ITB3_HUMAN	+ +	129.1	3	3.45708	3	3	3.95	4.31	129.63	5	4.41612	5	5	6.58	8.5	0.782833
Q9UH99-2|SUN2_HUMAN	+ +	81.41	3	3.45708	3	3	3.66	6.64	105.26	5	4.41612	4	4	4.88	8.81	0.782833
Q15907|RB11B_HUMAN	+ +	135.57	6	6.91416	6	2	22.22	33.94	163.97	10	8.83224	7	2	25.93	33.94	0.782833
P62249|RS16_HUMAN	+ +	75.49	3	3.45708	2	2	6.9	10.27	98.34	5	4.41612	4	4	13.79	23.29	0.782833
Q14152|EIF3A_HUMAN	+ +	92.62	3	3.45708	2	2	0.67	1.45	122.44	5	4.41612	5	5	1.68	3.62	0.782833
P05091|ALDH2_HUMAN	+ +	87.79	3	3.45708	3	2	5.56	6	112.53	5	4.41612	5	4	9.26	12.19	0.782833
Q92688-2|AN32B_HUMAN	+ +	137.74	6	6.91416	6	1	26.09	21.54	158.38	10	8.83224	7	2	30.43	28.21	0.782833
Q92688|AN32B_HUMAN	+ +	137.74	6	6.91416	6	1	21.43	16.73	158.38	10	8.83224	7	2	25	21.91	0.782833
P07355|ANXA2_HUMAN	+ +	195.64	13	14.9807	11	11	20.75	46.31	262.96	22	19.4309	14	14	26.42	54.28	0.770972
P68104-2|EF1A1_HUMAN	+ +	232.79	23	26.5043	13	1	22.41	26.98	261.72	39	34.4457	16	1	27.59	34.47	0.769451
P52790|HXK3_HUMAN	+ +	173.32	10	11.5236	10	10	13.16	15.71	190.2	17	15.0148	12	12	15.79	21.89	0.767483
P07900|HS90A_HUMAN	+ +	259.7	31	35.7232	18	8	16.51	25.82	313.54	53	46.8108	24	12	22.02	30.46	0.763139
P07900-2|HS90A_HUMAN	+ +	259.7	31	35.7232	18	8	15	22.13	313.54	53	46.8108	24	12	20	26.11	0.763139
P48735|IDHP_HUMAN	+ +	185.27	14	16.133	11	10	18.97	30.31	220.17	24	21.1974	13	12	22.41	34.96	0.761087
P48735-2|IDHP_HUMAN	+ +	185.27	14	16.133	11	10	22	34.25	220.17	24	21.1974	13	12	26	39.5	0.761087
P49748-2|ACADV_HUMAN	+ +	118.31	7	8.06652	7	7	10.29	13.27	160.19	12	10.5987	10	10	14.71	21.17	0.761087
P49748|ACADV_HUMAN	+ +	118.31	7	8.06652	7	7	9.72	12.82	160.19	12	10.5987	10	10	13.89	20.46	0.761087
P61586|RHOA_HUMAN	+ +	168.12	7	8.06652	4	4	14.29	30.05	182.69	12	10.5987	5	5	17.86	31.09	0.761087
O95336|6PGL_HUMAN	+ +	126.06	7	8.06652	4	4	18.18	24.03	172.51	12	10.5987	8	8	36.36	51.94	0.761087
P01834|IGKC_HUMAN	+ +	113.47	7	8.06652	3	3	25	47.66	166.45	12	10.5987	5	5	41.67	62.62	0.761087
Q9BTT0|AN32E_HUMAN	+ +	103.15	4	4.60944	3	3	13.04	12.31	128.11	7	6.18257	4	4	17.39	19.4	0.745555
P09382|LEG1_HUMAN	+ +	89.35	4	4.60944	3	3	23.08	25.19	120.32	7	6.18257	5	5	38.46	54.81	0.745555
Q9H2U2-2|IPYR2_HUMAN	+ +	87.48	4	4.60944	2	2	4.76	6.88	113.5	7	6.18257	3	2	7.14	9.46	0.745555
Q9H2U2|IPYR2_HUMAN	+ +	87.48	4	4.60944	2	2	4.88	7.19	113.5	7	6.18257	3	2	7.32	9.88	0.745555
P49913|CAMP_HUMAN	+ +	80.36	4	4.60944	2	2	6.9	12.35	97.99	7	6.18257	3	3	10.34	20	0.745555
Q14103|HNRPD_HUMAN	+ +	162.05	12	13.8283	6	4	13.04	15.21	213.93	21	18.5477	9	7	19.57	26.2	0.745555
Q14103-3|HNRPD_HUMAN	+ +	162.05	12	13.8283	6	4	13.04	17.65	213.93	21	18.5477	9	7	19.57	30.39	0.745555
P09429|HMGB1_HUMAN	+ +	183.93	17	19.5901	7	3	14.58	29.3	237.08	30	26.4967	11	8	22.92	36.28	0.739342
P07384|CAN1_HUMAN	+ +	158.02	9	10.3712	9	9	10.11	19.61	176.5	16	14.1316	12	12	13.48	23.95	0.733906
P61981|1433G_HUMAN	+ +	144.74	9	10.3712	5	3	16.13	19.84	228.02	16	14.1316	10	8	32.26	48.58	0.733906
P50990|TCPQ_HUMAN	+ +	166.89	10	11.5236	8	8	13.79	16.24	201.26	18	15.898	12	12	20.69	27.19	0.724845
P53621-2|COPA_HUMAN	+ +	99.99	5	5.7618	5	5	3.47	5.11	163.28	9	7.94901	9	9	6.25	8.52	0.724845
P53621|COPA_HUMAN	+ +	99.99	5	5.7618	5	5	3.47	5.15	163.28	9	7.94901	9	9	6.25	8.58	0.724845
P16152|CBR1_HUMAN	+ +	129.52	5	5.7618	5	5	14.29	23.47	155.92	9	7.94901	6	6	17.14	22.74	0.724845
P62269|RS18_HUMAN	+ +	107.96	5	5.7618	5	5	13.89	24.34	152.21	9	7.94901	7	7	19.44	40.79	0.724845
Q05315|LEG10_HUMAN	+ +	105.29	5	5.7618	3	3	21.43	25.35	107.43	9	7.94901	3	3	21.43	25.35	0.724845
P06744|G6PI_HUMAN	+ +	233.56	21	24.1996	13	13	21.31	33.69	254.08	38	33.5625	18	18	29.51	38.53	0.72103
P18206|VINC_HUMAN	+ +	204.16	16	18.4378	14	14	9.86	14.46	227.96	29	25.6135	24	24	16.9	22.4	0.719846
P18206-2|VINC_HUMAN	+ +	204.16	16	18.4378	14	14	10	15.38	227.96	29	25.6135	24	24	17.14	23.83	0.719846
P27824|CALX_HUMAN	+ +	169.8	11	12.676	5	5	8.2	11.15	187.94	20	17.6645	8	8	13.11	15.88	0.717597
P27824-2|CALX_HUMAN	+ +	169.8	11	12.676	5	5	7.14	10.53	187.94	20	17.6645	8	8	11.43	14.99	0.717597
P08575-2|PTPRC_HUMAN	+ +	126.59	6	6.91416	5	5	3.91	4.72	132.63	11	9.71546	9	9	7.03	9.36	0.711666
P14866|HNRPL_HUMAN	+ +	138.69	6	6.91416	5	5	8.06	13.41	158.68	11	9.71546	8	8	12.9	19.52	0.711666
P08575|PTPRC_HUMAN	+ +	126.59	6	6.91416	5	5	3.76	4.14	132.63	11	9.71546	9	9	6.77	8.21	0.711666
P61106|RAB14_HUMAN	+ +	113.04	6	6.91416	3	2	13.04	19.07	144.43	11	9.71546	6	4	26.09	23.72	0.711666
P22314-2|UBA1_HUMAN	+ +	236.66	20	23.0472	15	15	15.96	22.4	274.21	37	32.6793	26	26	27.66	38.21	0.705255
P22314|UBA1_HUMAN	+ +	236.66	20	23.0472	15	15	15.31	21.55	274.21	37	32.6793	26	26	26.53	36.77	0.705255
P04844-2|RPN2_HUMAN	+ +	167.02	7	8.06652	6	6	12.24	18.37	212.03	13	11.4819	11	11	22.45	26.34	0.702542
P80511|S10AC_HUMAN	+ +	106.49	7	8.06652	2	2	16.67	29.35	180.98	13	11.4819	5	5	41.67	43.48	0.702542
Q00610-2|CLH1_HUMAN	+ +	224.96	22	25.3519	18	18	10.53	15.68	278.57	41	36.2122	30	30	17.54	24.71	0.700094
Q00610|CLH1_HUMAN	+ +	224.96	22	25.3519	18	18	10.53	15.34	278.57	41	36.2122	30	30	17.54	24.18	0.700094
P30101|PDIA3_HUMAN	+ +	239.53	23	26.5043	13	13	18.57	31.49	277.08	43	37.9786	22	22	31.43	43.56	0.697874
P61978-2|HNRPK_HUMAN	+ +	188.13	16	18.4378	9	9	16.98	27.59	238.64	30	26.4967	13	13	24.53	31.9	0.695851
P61978|HNRPK_HUMAN	+ +	188.13	16	18.4378	9	9	16.67	27.65	238.64	30	26.4967	13	13	24.07	31.97	0.695851
P61978-3|HNRPK_HUMAN	+ +	188.13	16	18.4378	9	9	16.98	29.09	238.64	30	26.4967	13	13	24.53	33.64	0.695851
O15144|ARPC2_HUMAN	+ +	160.84	10	11.5236	7	7	17.5	25.67	191.08	19	16.7812	8	8	20	40	0.686695
P16401|H15_HUMAN	+ +	176.61	10	11.5236	7	7	11.86	17.7	198.7	19	16.7812	8	8	13.56	18.14	0.686695
P18669|PGAM1_HUMAN	+ +	175.96	10	11.5236	6	4	18.18	30.71	215.43	19	16.7812	11	11	33.33	51.57	0.686695
P35232|PHB_HUMAN	+ +	183.6	11	12.676	10	10	34.48	47.79	232.16	21	18.5477	14	14	48.28	66.18	0.683425
P11215|ITAM_HUMAN	+ +	179.21	11	12.676	8	8	7.55	8.77	213.49	21	18.5477	14	14	13.21	14.06	0.683425
P11215-2|ITAM_HUMAN	+ +	179.21	11	12.676	8	8	7.55	8.76	213.49	21	18.5477	14	14	13.21	14.05	0.683425
P07237|PDIA1_HUMAN	+ +	282.34	48	55.3133	23	23	37.1	44.88	329.61	92	81.2566	32	32	51.61	57.87	0.680724
P25205-2|MCM3_HUMAN	+ +	152.82	8	9.21889	7	7	5.98	12.08	220.71	16	14.1316	11	11	9.4	18.76	0.652361
P25205|MCM3_HUMAN	+ +	152.82	8	9.21889	7	7	6.25	12.75	220.71	16	14.1316	11	11	9.82	19.8	0.652361
P06737-2|PYGL_HUMAN	+ +	147.79	8	9.21889	8	6	7.55	10.21	215.13	16	14.1316	13	11	12.26	20.54	0.652361
P06737|PYGL_HUMAN	+ +	147.79	8	9.21889	8	6	7.41	9.8	215.13	16	14.1316	13	11	12.04	19.72	0.652361
P61604|CH10_HUMAN	+ +	136.11	7	8.06652	5	5	31.25	49.02	180.28	14	12.3651	8	8	50	63.73	0.652361
Q6XQN6-3|PNCB_HUMAN	+ +	133.25	4	4.60944	4	4	9.09	12.76	179.34	8	7.06579	8	8	18.18	23.24	0.652361
Q6XQN6|PNCB_HUMAN	+ +	133.25	4	4.60944	4	4	8.89	12.45	179.34	8	7.06579	8	8	17.78	22.68	0.652361
Q01469|FABP5_HUMAN	+ +	106.24	4	4.60944	4	4	20	48.89	126.16	8	7.06579	6	6	30	54.07	0.652361
P31930|QCR1_HUMAN	+ +	127.05	4	4.60944	3	3	6.52	8.54	152.77	8	7.06579	4	4	8.7	10	0.652361
P45974-2|UBP5_HUMAN	+ +	112.27	4	4.60944	3	3	3.37	4.79	163.64	8	7.06579	8	8	8.99	14.25	0.652361
P36222|CH3L1_HUMAN	+ +	94.39	4	4.60944	3	3	7.32	9.92	146	8	7.06579	6	6	14.63	18.54	0.652361
P02776|PLF4_HUMAN	+ +	135.42	4	4.60944	3	3	27.27	26.73	181.06	8	7.06579	6	6	54.55	36.63	0.652361
Q02878|RL6_HUMAN	+ +	101.67	4	4.60944	3	3	4.41	11.11	134.96	8	7.06579	5	5	7.35	23.26	0.652361
P45974|UBP5_HUMAN	+ +	112.27	4	4.60944	3	3	3.37	4.66	163.64	8	7.06579	8	8	8.99	13.87	0.652361
P23381|SYWC_HUMAN	+ +	112.18	4	4.60944	3	3	5.66	12.1	156.54	8	7.06579	6	6	11.32	18.47	0.652361
Q96QK1|VPS35_HUMAN	+ +	125.05	7	8.06652	3	3	3.37	5.03	162.32	14	12.3651	11	11	12.36	20.1	0.652361
Q15149-2|PLEC_HUMAN	+ +	95.05	2	2.30472	2	2	0.3	0.7	110.2	4	3.53289	4	4	0.59	0.98	0.652361
Q15149-4|PLEC_HUMAN	+ +	95.05	2	2.30472	2	2	0.3	0.7	110.2	4	3.53289	4	4	0.59	0.99	0.652361
P28072|PSB6_HUMAN	+ +	61.26	2	2.30472	2	2	11.11	8.79	88.39	4	3.53289	3	3	16.67	12.97	0.652361
Q13303-2|KCAB2_HUMAN	+ +	57.86	2	2.30472	2	2	5	8.5	79.15	4	3.53289	3	3	7.5	12.75	0.652361
P12955|PEPD_HUMAN	+ +	85.97	2	2.30472	2	2	4.35	3.25	94.61	4	3.53289	4	4	8.7	10.75	0.652361
O95777|LSM8_HUMAN	+ +	65.3	2	2.30472	2	2	28.57	35.42	105.68	4	3.53289	4	4	57.14	62.5	0.652361
P61088|UBE2N_HUMAN	+ +	104.04	4	4.60944	4	2	21.05	19.74	161.01	8	7.06579	6	2	31.58	49.34	0.652361
Q15149|PLEC_HUMAN	+ +	95.05	2	2.30472	2	2	0.29	0.68	110.2	4	3.53289	4	4	0.58	0.96	0.652361
P00390|GSHR_HUMAN	+ +	70.75	2	2.30472	2	2	3.51	4.6	108.39	4	3.53289	4	4	7.02	14.18	0.652361
P27708|PYR1_HUMAN	+ +	67.89	2	2.30472	2	2	1.01	1.03	92.09	4	3.53289	4	4	2.01	2.11	0.652361
Q13303-3|KCAB2_HUMAN	+ +	57.86	2	2.30472	2	2	4	7.23	79.15	4	3.53289	3	3	6	10.84	0.652361
Q15631|TSN_HUMAN	+ +	58.18	2	2.30472	2	2	6.9	10.96	116.42	4	3.53289	3	3	10.34	16.23	0.652361
P46459|NSF_HUMAN	+ +	85.24	2	2.30472	2	2	2.2	3.63	114.16	4	3.53289	4	4	4.4	5.38	0.652361
P00390-3|GSHR_HUMAN	+ +	70.75	2	2.30472	2	2	3.64	4.87	108.39	4	3.53289	4	4	7.27	15.01	0.652361
P00390-2|GSHR_HUMAN	+ +	70.75	2	2.30472	2	2	4	5.01	108.39	4	3.53289	4	4	8	15.45	0.652361
Q15149-3|PLEC_HUMAN	+ +	95.05	2	2.30472	2	2	0.3	0.7	110.2	4	3.53289	4	4	0.6	0.98	0.652361
Q969H8|MYDGF_HUMAN	+ +	94.96	2	2.30472	2	2	15.38	13.87	134.36	4	3.53289	3	3	23.08	20.23	0.652361
P51159|RB27A_HUMAN	+ +	84.28	2	2.30472	2	2	7.69	9.5	104.02	4	3.53289	3	3	11.54	16.74	0.652361
Q13303-4|KCAB2_HUMAN	+ +	57.86	2	2.30472	2	2	5.71	10	79.15	4	3.53289	3	3	8.57	15	0.652361
Q15149-7|PLEC_HUMAN	+ +	95.05	2	2.30472	2	2	0.3	0.71	110.2	4	3.53289	4	4	0.6	1	0.652361
Q15149-5|PLEC_HUMAN	+ +	95.05	2	2.30472	2	2	0.3	0.7	110.2	4	3.53289	4	4	0.6	0.99	0.652361
Q15149-8|PLEC_HUMAN	+ +	95.05	2	2.30472	2	2	0.3	0.71	110.2	4	3.53289	4	4	0.6	0.99	0.652361
P13804|ETFA_HUMAN	+ +	109.94	2	2.30472	2	2	5.56	7.51	115.18	4	3.53289	3	3	8.33	12.31	0.652361
P27694|RFA1_HUMAN	+ +	96.72	2	2.30472	2	2	2.99	5.36	124.87	4	3.53289	4	4	5.97	9.9	0.652361
Q70J99-3|UN13D_HUMAN	+ +	49.84	2	2.30472	2	2	1.74	3.33	112.12	4	3.53289	3	3	2.61	5.95	0.652361
Q13303|KCAB2_HUMAN	+ +	57.86	2	2.30472	2	2	4.65	8.17	79.15	4	3.53289	3	3	6.98	12.26	0.652361
P56385|ATP5I_HUMAN	+ +	74.01	2	2.30472	2	2	15.38	30.43	72.72	4	3.53289	2	2	15.38	30.43	0.652361
P22695|QCR2_HUMAN	+ +	104.93	2	2.30472	2	2	4.76	6.4	129.61	4	3.53289	4	4	9.52	12.14	0.652361
Q04446|GLGB_HUMAN	+ +	77.27	2	2.30472	2	2	3.03	3.85	97.43	4	3.53289	3	3	4.55	5.13	0.652361
P49257|LMAN1_HUMAN	+ +	72.07	2	2.30472	2	2	3.51	3.73	87.99	4	3.53289	3	3	5.26	5.49	0.652361
Q9H4A4|AMPB_HUMAN	+ +	59.98	2	2.30472	2	2	3.45	3.54	101.18	4	3.53289	4	4	6.9	5.85	0.652361
Q15149-9|PLEC_HUMAN	+ +	95.05	2	2.30472	2	2	0.3	0.71	110.2	4	3.53289	4	4	0.6	0.99	0.652361
Q15149-6|PLEC_HUMAN	+ +	95.05	2	2.30472	2	2	0.3	0.7	110.2	4	3.53289	4	4	0.6	0.99	0.652361
P12955-2|PEPD_HUMAN	+ +	85.97	2	2.30472	2	2	5.26	3.54	94.61	4	3.53289	4	4	10.53	11.73	0.652361
O75533|SF3B1_HUMAN	+ +	104.95	2	2.30472	2	2	1.28	2.68	103.73	4	3.53289	4	4	2.56	4.68	0.652361
Q86U42|PABP2_HUMAN	+ +	36.12	1	1.15236	1	1	2.78	3.59	105.85	2	1.76645	2	2	5.56	12.75	0.652361
O94979-3|SC31A_HUMAN	+ +	72.86	1	1.15236	1	1	1.02	1.18	93.87	2	1.76645	2	2	2.04	1.81	0.652361
Q9NZL9|MAT2B_HUMAN	+ +	50.68	1	1.15236	1	1	2.78	3.59	44.79	2	1.76645	1	1	2.78	3.59	0.652361
Q9BVK6|TMED9_HUMAN	+ +	77.74	2	2.30472	2	1	6.9	7.23	88.23	4	3.53289	3	2	10.34	11.06	0.652361
P47897-2|SYQ_HUMAN	+ +	46.72	1	1.15236	1	1	1.11	2.36	82.71	2	1.76645	2	2	2.22	3.27	0.652361
P10155|RO60_HUMAN	+ +	49.18	1	1.15236	1	1	1.43	2.04	74.38	2	1.76645	2	2	2.86	3.72	0.652361
Q92820|GGH_HUMAN	+ +	55.11	1	1.15236	1	1	3.23	2.83	79.74	2	1.76645	2	2	6.45	8.81	0.652361
O75923-5|DYSF_HUMAN	+ +	61.72	1	1.15236	1	1	0.43	0.52	59.65	2	1.76645	2	2	0.87	0.81	0.652361
P57088|TMM33_HUMAN	+ +	45.24	1	1.15236	1	1	4.55	4.86	75.15	2	1.76645	2	2	9.09	8.5	0.652361
P10155-4|RO60_HUMAN	+ +	49.18	1	1.15236	1	1	1.43	2.06	74.38	2	1.76645	2	2	2.86	3.75	0.652361
P10155-5|RO60_HUMAN	+ +	49.18	1	1.15236	1	1	1.43	2.1	74.38	2	1.76645	2	2	2.86	3.81	0.652361
Q6IBS0|TWF2_HUMAN	+ +	32.95	1	1.15236	1	1	2.22	4.87	83.81	2	1.76645	2	2	4.44	11.17	0.652361
O75923-8|DYSF_HUMAN	+ +	61.72	1	1.15236	1	1	0.42	0.52	59.65	2	1.76645	2	2	0.85	0.8	0.652361
Q9NZL9-5|MAT2B_HUMAN	+ +	50.68	1	1.15236	1	1	12.5	14.46	44.79	2	1.76645	1	1	12.5	14.46	0.652361
O75923-12|DYSF_HUMAN	+ +	61.72	1	1.15236	1	1	0.43	0.53	59.65	2	1.76645	2	2	0.87	0.81	0.652361
P22087|FBRL_HUMAN	+ +	58.34	1	1.15236	1	1	2.22	3.43	84.83	2	1.76645	2	1	4.44	6.54	0.652361
P62316|SMD2_HUMAN	+ +	63.95	1	1.15236	1	1	4.55	8.47	63.66	2	1.76645	1	1	4.55	8.47	0.652361
P08195-3|4F2_HUMAN	+ +	41.6	1	1.15236	1	1	1.89	2.11	43.73	2	1.76645	1	1	1.89	2.11	0.652361
P49773|HINT1_HUMAN	+ +	71.85	1	1.15236	1	1	7.14	7.14	100.76	2	1.76645	2	2	14.29	18.25	0.652361
Q9NZL9-3|MAT2B_HUMAN	+ +	50.68	1	1.15236	1	1	3.57	4.63	44.79	2	1.76645	1	1	3.57	4.63	0.652361
O75923-14|DYSF_HUMAN	+ +	61.72	1	1.15236	1	1	0.43	0.53	59.65	2	1.76645	2	2	0.86	0.82	0.652361
O75923-15|DYSF_HUMAN	+ +	61.72	1	1.15236	1	1	0.47	0.56	59.65	2	1.76645	2	2	0.94	0.87	0.652361
Q13263-2|TIF1B_HUMAN	+ +	58.11	1	1.15236	1	1	1.39	2.26	83.08	2	1.76645	2	2	2.78	4.38	0.652361
O75923-3|DYSF_HUMAN	+ +	61.72	1	1.15236	1	1	0.44	0.53	59.65	2	1.76645	2	2	0.88	0.82	0.652361
O75923-6|DYSF_HUMAN	+ +	61.72	1	1.15236	1	1	0.44	0.53	59.65	2	1.76645	2	2	0.88	0.81	0.652361
P47897|SYQ_HUMAN	+ +	46.72	1	1.15236	1	1	1.09	2.32	82.71	2	1.76645	2	2	2.17	3.23	0.652361
O75923-2|DYSF_HUMAN	+ +	61.72	1	1.15236	1	1	0.43	0.52	59.65	2	1.76645	2	2	0.87	0.81	0.652361
P08195|4F2_HUMAN	+ +	41.6	1	1.15236	1	1	1.85	1.9	43.73	2	1.76645	1	1	1.85	1.9	0.652361
O75923-4|DYSF_HUMAN	+ +	61.72	1	1.15236	1	1	0.44	0.52	59.65	2	1.76645	2	2	0.88	0.81	0.652361
O00602|FCN1_HUMAN	+ +	72.59	1	1.15236	1	1	2.94	4.29	74.43	2	1.76645	1	1	2.94	4.29	0.652361
Q2VIR3|IF2GL_HUMAN	+ +	49.6	1	1.15236	1	1	1.82	2.97	59.75	2	1.76645	2	2	3.64	8.26	0.652361
O75923-7|DYSF_HUMAN	+ +	61.72	1	1.15236	1	1	0.43	0.52	59.65	2	1.76645	2	2	0.87	0.8	0.652361
Q9NZL9-4|MAT2B_HUMAN	+ +	50.68	1	1.15236	1	1	3.12	3.92	44.79	2	1.76645	1	1	3.12	3.92	0.652361
P10155-2|RO60_HUMAN	+ +	49.18	1	1.15236	1	1	3.23	5.37	74.38	2	1.76645	2	2	6.45	9.76	0.652361
Q86U42-2|PABP2_HUMAN	+ +	36.12	1	1.15236	1	1	2.94	3.72	105.85	2	1.76645	2	2	5.88	13.18	0.652361
Q9BRA2|TXD17_HUMAN	+ +	48.41	1	1.15236	1	1	7.14	8.13	69.99	2	1.76645	2	2	14.29	15.45	0.652361
P04080|CYTB_HUMAN	+ +	31.65	1	1.15236	1	1	9.09	21.43	80.16	2	1.76645	2	2	18.18	33.67	0.652361
P14868|SYDC_HUMAN	+ +	61.08	1	1.15236	1	1	1.67	1.8	77.61	2	1.76645	2	2	3.33	3.19	0.652361
O75923-11|DYSF_HUMAN	+ +	61.72	1	1.15236	1	1	0.43	0.52	59.65	2	1.76645	2	2	0.85	0.81	0.652361
Q9H8H3|MET7A_HUMAN	+ +	33.82	1	1.15236	1	1	4.17	6.15	49.54	2	1.76645	1	1	4.17	6.15	0.652361
Q9UHD8|SEPT9_HUMAN	+ +	54.72	1	1.15236	1	1	1.18	1.54	81.74	2	1.76645	2	2	2.35	3.24	0.652361
O75923-10|DYSF_HUMAN	+ +	61.72	1	1.15236	1	1	0.43	0.52	59.65	2	1.76645	2	2	0.86	0.81	0.652361
P50453|SPB9_HUMAN	+ +	88.38	2	2.30472	2	1	5	7.98	103.23	4	3.53289	3	2	7.5	7.98	0.652361
P08195-4|4F2_HUMAN	+ +	41.6	1	1.15236	1	1	1.85	1.82	43.73	2	1.76645	1	1	1.85	1.82	0.652361
P08195-2|4F2_HUMAN	+ +	41.6	1	1.15236	1	1	1.92	2.27	43.73	2	1.76645	1	1	1.92	2.27	0.652361
P41091|IF2G_HUMAN	+ +	49.6	1	1.15236	1	1	1.85	2.97	59.75	2	1.76645	2	2	3.7	8.26	0.652361
P60228|EIF3E_HUMAN	+ +	52.43	1	1.15236	1	1	1.89	2.7	67.75	2	1.76645	2	2	3.77	4.72	0.652361
O75923|DYSF_HUMAN	+ +	61.72	1	1.15236	1	1	0.44	0.53	59.65	2	1.76645	2	2	0.88	0.82	0.652361
Q9UHD8-5|SEPT9_HUMAN	+ +	54.72	1	1.15236	1	1	1.27	1.55	81.74	2	1.76645	2	2	2.53	3.28	0.652361
Q9UHD8-2|SEPT9_HUMAN	+ +	54.72	1	1.15236	1	1	1.23	1.58	81.74	2	1.76645	2	2	2.47	3.35	0.652361
P10155-3|RO60_HUMAN	+ +	49.18	1	1.15236	1	1	1.45	2.12	74.38	2	1.76645	2	2	2.9	3.86	0.652361
Q9UNL2|SSRG_HUMAN	+ +	39.88	1	1.15236	1	1	4.17	7.57	52.74	2	1.76645	1	1	4.17	7.57	0.652361
Q9UNL2-2|SSRG_HUMAN	+ +	39.88	1	1.15236	1	1	3.7	7.07	52.74	2	1.76645	1	1	3.7	7.07	0.652361
A0FGR8-2|ESYT2_HUMAN	+ +	51.13	1	1.15236	1	1	0.93	1.01	50.54	2	1.76645	2	2	1.87	3.7	0.652361
P43307|SSRA_HUMAN	+ +	83	1	1.15236	1	1	3.85	5.24	99.55	2	1.76645	2	2	7.69	8.04	0.652361
Q9UHD8-7|SEPT9_HUMAN	+ +	54.72	1	1.15236	1	1	1.23	1.59	81.74	2	1.76645	2	2	2.47	3.35	0.652361
P51571|SSRD_HUMAN	+ +	54.61	2	2.30472	1	1	7.14	10.98	128.15	4	3.53289	3	3	21.43	23.12	0.652361
O75923-13|DYSF_HUMAN	+ +	61.72	1	1.15236	1	1	0.43	0.52	59.65	2	1.76645	2	2	0.85	0.8	0.652361
O75923-9|DYSF_HUMAN	+ +	61.72	1	1.15236	1	1	0.43	0.53	59.65	2	1.76645	2	2	0.87	0.82	0.652361
Q13263|TIF1B_HUMAN	+ +	58.11	1	1.15236	1	1	1.25	2.04	83.08	2	1.76645	2	2	2.5	3.95	0.652361
Q9UMY4|SNX12_HUMAN	+ +	55.69	1	1.15236	1	1	4	4.07	63.49	2	1.76645	2	1	8	9.3	0.652361
Q9NZL9-2|MAT2B_HUMAN	+ +	50.68	1	1.15236	1	1	3.03	3.72	44.79	2	1.76645	1	1	3.03	3.72	0.652361
Q15102|PA1B3_HUMAN	+ +	48.89	1	1.15236	1	1	5	3.9	83.32	2	1.76645	2	2	10	7.79	0.652361
P49458|SRP09_HUMAN	+ +	55.39	1	1.15236	1	1	6.67	12.79	64.75	2	1.76645	1	1	6.67	12.79	0.652361
Q92888-2|ARHG1_HUMAN	+ +	50.28	1	1.15236	1	1	0.94	2.05	70.62	2	1.76645	2	2	1.89	4.1	0.652361
O15347|HMGB3_HUMAN	+ +	45.95	1	1.15236	1	1	2.22	6.5	78.43	2	1.76645	2	2	4.44	13.5	0.652361
P13010|XRCC5_HUMAN	+ +	136.78	12	13.8283	8	8	8.89	12.57	228.09	24	21.1974	19	19	21.11	26.64	0.652361
P35754|GLRX1_HUMAN	+ +	157.26	6	6.91416	5	5	45.45	66.04	170.08	12	10.5987	6	6	54.55	78.3	0.652361
Q14204|DYHC1_HUMAN	+ +	129.91	5	5.7618	5	5	0.88	1.21	168.94	10	8.83224	8	8	1.41	2.41	0.652361
P49368|TCPG_HUMAN	+ +	139.61	5	5.7618	5	5	7.25	11.01	195.87	10	8.83224	9	9	13.04	18.53	0.652361
P62244|RS15A_HUMAN	+ +	110.68	5	5.7618	4	4	18.18	25.38	136.4	10	8.83224	6	6	27.27	36.92	0.652361
Q9UMS4|PRP19_HUMAN	+ +	79.46	3	3.45708	3	3	6.82	6.94	126.94	6	5.29934	5	5	11.36	16.87	0.652361
P62873-2|GBB1_HUMAN	+ +	115.41	6	6.91416	4	3	12.5	14.76	198.38	12	10.5987	9	6	28.12	30.72	0.652361
Q02978|M2OM_HUMAN	+ +	100.26	3	3.45708	3	3	8.33	9.55	125.95	6	5.29934	4	4	11.11	11.78	0.652361
P34897|GLYM_HUMAN	+ +	109.74	3	3.45708	3	3	4.92	6.15	112.19	6	5.29934	5	5	8.2	11.71	0.652361
Q96C86|DCPS_HUMAN	+ +	101.99	3	3.45708	3	3	7.5	10.09	130.08	6	5.29934	4	4	10	16.32	0.652361
P30048-2|PRDX3_HUMAN	+ +	131.84	6	6.91416	3	3	14.29	13.87	175.74	12	10.5987	7	7	33.33	26.05	0.652361
O75368|SH3L1_HUMAN	+ +	120.86	5	5.7618	3	3	21.43	37.72	180.41	10	8.83224	6	6	42.86	61.4	0.652361
P34897-3|GLYM_HUMAN	+ +	109.74	3	3.45708	3	3	5.08	6.42	112.19	6	5.29934	5	5	8.47	12.22	0.652361
P30050|RL12_HUMAN	+ +	125.1	3	3.45708	3	3	11.54	24.24	153.89	6	5.29934	4	4	15.38	33.33	0.652361
[truncated: 207 more rows]

## Sheet: Peptide Score Chart
PEAKS 6 [2019-07-03 10:22]
Rank	Score
1	109.23
20	97.9311
178	84.0222
336	78.4877
494	74.1079
652	70.5848
810	68.1601
968	65.9197
1126	63.8658
1284	61.8331
1442	59.8059
1600	58.017
1758	56.4342
1916	54.9189
2074	53.5725
2232	51.8482
2390	50.2347
2548	48.8329
2706	47.5205
2864	45.955
3022	44.4222
3180	42.8338
3338	40.9723
3496	39.2784
3654	37.585
3812	35.8203
3970	33.7038
4128	31.9441
4286	29.8464
4444	27.7026
PEAKS 8 [2019-07-03 10:44]
Rank	Score
1	113.266
7	106.846
215	88.8032
423	82.7757
631	78.7041
839	75.1946
1047	72.1416
1255	69.5093
1463	67.0262
1671	64.9196
1879	63.1578
2087	61.202
2295	59.374
2503	57.599
2711	55.8828
2919	54.0392
3127	52.1998
3335	50.4279
3543	48.7505
3751	47.0622
3959	45.2012
4167	43.3798
4375	41.5438
4583	39.5379
4791	37.2529
4999	35.2086
5207	33.1777
5415	31.2342
5623	29.0783
5831	27.1239

## Sheet: Protein Score Chart
PEAKS 6 [2019-07-03 10:22]
Rank	Score
1	373.083
16	300.954
68	232.384
120	199.142
172	179.205
224	165.052
276	150.208
328	140.842
380	134.593
432	127.809
484	121.417
536	114.026
588	106.381
640	103.118
692	95.4186
744	91.2065
796	83.9922
848	78.3788
900	73.248
952	69.9882
1004	65.8351
1056	61.7219
1108	57.9187
1160	54.7173
1212	50.3511
1264	47.3527
1316	43.0048
1368	37.0508
1420	32.9973
1472	27.7133
PEAKS 8 [2019-07-03 10:44]
Rank	Score
1	405.879
15	325.034
81	254.076
147	220.679
213	201.613
279	184.278
345	173.029
411	161.01
477	148.137
543	138.105
609	128.151
675	119.348
741	111.881
807	107.572
873	101.697
939	95.0846
1005	88.7669
1071	81.8873
1137	77.6984
1203	73.7574
1269	68.6169
1335	64.0855
1401	59.6454
1467	55.5025
1533	50.2663
1599	46.9846
1665	43.7242
1731	39.1255
1797	33.0654
1863	27.1577

## Sheet: Peptide Number VennDiagram
Set Name	Common Set	PEAKS 6 [2019-07-03 10:22]	PEAKS 8 [2019-07-03 10:44]
Peptide Number	3279	1165	2552

## Sheet: Protein Number VennDiagram
Set Name	Common Set	PEAKS 6 [2019-07-03 10:22]	PEAKS 8 [2019-07-03 10:44]
Protein Number	1132	340	731
